# Supplementary material for: The Biokinetic Spectrum for Temperature
Source: PLoS One. 2016 Apr 18;11(4):e0153343. doi: 10.1371/journal.pone.0153343 (PMC4835062; doi:10.1371/journal.pone.0153343)
Supplement: S1 Data — The file contains the collated data used in this paper. (CSV) [file pone.0153343.s004.csv]

strain.code	T.C	rate.per.minute	domain	kingdom	phylum	binomial.name	aero	trophy
1	37	0.0707293041387698	Bacteria	Bacteria	Proteobacteria	Vibrio natriegens	FA	H
2	65	0.00231049060186648	Bacteria	Bacteria	Firmicutes	Desulfotomaculum sp.	AN	A
3	28	0.00133233877829634	Bacteria	Bacteria	Firmicutes	Geobacillus sp.	FA	H
3	35	0.00363270495020308	Bacteria	Bacteria	Firmicutes	Geobacillus sp.	FA	H
3	40	0.00464986233625525	Bacteria	Bacteria	Firmicutes	Geobacillus sp.	FA	H
3	45	0.00534466935201827	Bacteria	Bacteria	Firmicutes	Geobacillus sp.	FA	H
3	50	0.00534466935201827	Bacteria	Bacteria	Firmicutes	Geobacillus sp.	FA	H
3	55	0.00522456442276839	Bacteria	Bacteria	Firmicutes	Geobacillus sp.	FA	H
3	60	0.00360454444670961	Bacteria	Bacteria	Firmicutes	Geobacillus sp.	FA	H
3	65	0.00123666551496209	Bacteria	Bacteria	Firmicutes	Geobacillus sp.	FA	H
4	36.923642536	0.00112257610226178	Archaea	Euryarchaeota	Euryarchaeota	Methanogenium thermophilicum	AN	H
4	45.0895443086	0.0034506554002774	Archaea	Euryarchaeota	Euryarchaeota	Methanogenium thermophilicum	AN	H
4	50.0141496482	0.00537122196944578	Archaea	Euryarchaeota	Euryarchaeota	Methanogenium thermophilicum	AN	H
4	55.0979492282	0.00666666666666667	Archaea	Euryarchaeota	Euryarchaeota	Methanogenium thermophilicum	AN	H
4	60.1170377027	0.00483552702848868	Archaea	Euryarchaeota	Euryarchaeota	Methanogenium thermophilicum	AN	H
4	65.067806341	2.10973892318967e-05	Archaea	Euryarchaeota	Euryarchaeota	Methanogenium thermophilicum	AN	H
5	-0.0127237823117	0.00141373424578538	Eukarya	Protozoa	Euglenozoa	Tetreutreptia pomquetensis	A	M
5	4.97849606381	0.00198412698412698	Eukarya	Protozoa	Euglenozoa	Tetreutreptia pomquetensis	A	M
5	6.87247942616	0.00158510600979969	Eukarya	Protozoa	Euglenozoa	Tetreutreptia pomquetensis	A	M
5	9.98820631873	0.000405700766508615	Eukarya	Protozoa	Euglenozoa	Tetreutreptia pomquetensis	A	M
6	14.411664484	0.003496941312152	Bacteria	Bacteria	Proteobacteria	Escherichia coli	FA	H
6	16.4531520782	0.00573426086320505	Bacteria	Bacteria	Proteobacteria	Escherichia coli	FA	H
6	18.502234814	0.00708468741959034	Bacteria	Bacteria	Proteobacteria	Escherichia coli	FA	H
6	19.5631287698	0.00731608521543578	Bacteria	Bacteria	Proteobacteria	Escherichia coli	FA	H
6	21.5209022025	0.0115849156782128	Bacteria	Bacteria	Proteobacteria	Escherichia coli	FA	H
6	23.0472786534	0.0131008763566768	Bacteria	Bacteria	Proteobacteria	Escherichia coli	FA	H
6	24.1293790206	0.0139380636953467	Bacteria	Bacteria	Proteobacteria	Escherichia coli	FA	H
6	25.5481355799	0.0172271575625122	Bacteria	Bacteria	Proteobacteria	Escherichia coli	FA	H
6	27.6284369055	0.0192770108659071	Bacteria	Bacteria	Proteobacteria	Escherichia coli	FA	H
6	29.5810586975	0.022110454172397	Bacteria	Bacteria	Proteobacteria	Escherichia coli	FA	H
6	31.5330629982	0.0270981786038486	Bacteria	Bacteria	Proteobacteria	Escherichia coli	FA	H
6	33.5505831133	0.0299695299076203	Bacteria	Bacteria	Proteobacteria	Escherichia coli	FA	H
6	35.0800470201	0.0314831362913988	Bacteria	Bacteria	Proteobacteria	Escherichia coli	FA	H
6	36.5445243906	0.0373034963675016	Bacteria	Bacteria	Proteobacteria	Escherichia coli	FA	H
6	37.5849617458	0.0408173916493059	Bacteria	Bacteria	Proteobacteria	Escherichia coli	FA	H
6	43.5567983511	0.0391954183889867	Bacteria	Bacteria	Proteobacteria	Escherichia coli	FA	H
6	44.492747377	0.0357147406315979	Bacteria	Bacteria	Proteobacteria	Escherichia coli	FA	H
6	44.8328879836	0.0352752430960996	Bacteria	Bacteria	Proteobacteria	Escherichia coli	FA	H
6	45.2579865553	0.0349956848352979	Bacteria	Bacteria	Proteobacteria	Escherichia coli	FA	H
6	47.5422981459	0.00871513580978496	Bacteria	Bacteria	Proteobacteria	Escherichia coli	FA	H
7	65	0.00577622650466621	Bacteria	Bacteria	Firmicutes	Caldicellulosiruptor hydrothermalis	AN	H
8	70	0.00462098120373297	Bacteria	Bacteria	Firmicutes	Caldicellulosiruptor kronotskyensis	AN	H
9	78	0.00577622650466621	Bacteria	Bacteria	Firmicutes	Caldicellulosiruptor kristjanssonii	AN	H
10	50.0779603406	0.000332218948640001	Bacteria	Bacteria	Firmicutes	Caldicellulosiruptor acetigenus	AN	H
10	55.034493747	0.000571117496771667	Bacteria	Bacteria	Firmicutes	Caldicellulosiruptor acetigenus	AN	H
10	59.9608381366	0.00141002275357333	Bacteria	Bacteria	Firmicutes	Caldicellulosiruptor acetigenus	AN	H
10	64.9453802418	0.00234224841088333	Bacteria	Bacteria	Firmicutes	Caldicellulosiruptor acetigenus	AN	H
10	67.9662945218	0.00230157709659999	Bacteria	Bacteria	Firmicutes	Caldicellulosiruptor acetigenus	AN	H
10	74.9589093938	0.00207335651551666	Bacteria	Bacteria	Firmicutes	Caldicellulosiruptor acetigenus	AN	H
10	78.0611663023	0.001666000458425	Bacteria	Bacteria	Firmicutes	Caldicellulosiruptor acetigenus	AN	H
11	37.0142328125	0.00020019162837121	Bacteria	Bacteria	Firmicutes	Caldicellulosiruptor bescii	AN	H
11	41.9858968895	0.00031309492255435	Bacteria	Bacteria	Firmicutes	Caldicellulosiruptor bescii	AN	H
11	49.8072469024	0.000745762789768613	Bacteria	Bacteria	Firmicutes	Caldicellulosiruptor bescii	AN	H
11	54.9315358573	0.00212579467111791	Bacteria	Bacteria	Firmicutes	Caldicellulosiruptor bescii	AN	H
11	59.8987530076	0.00427268751202477	Bacteria	Bacteria	Firmicutes	Caldicellulosiruptor bescii	AN	H
11	64.9553851489	0.00553622422579002	Bacteria	Bacteria	Firmicutes	Caldicellulosiruptor bescii	AN	H
11	69.9302256021	0.00723806645733088	Bacteria	Bacteria	Firmicutes	Caldicellulosiruptor bescii	AN	H
11	74.9047484178	0.00963415397477821	Bacteria	Bacteria	Firmicutes	Caldicellulosiruptor bescii	AN	H
11	77.9248469384	0.00980392156862745	Bacteria	Bacteria	Firmicutes	Caldicellulosiruptor bescii	AN	H
11	80.049842637	0.00849190664486412	Bacteria	Bacteria	Firmicutes	Caldicellulosiruptor bescii	AN	H
11	82.0115725974	0.00735565212904455	Bacteria	Bacteria	Firmicutes	Caldicellulosiruptor bescii	AN	H
11	84.8757110451	0.00495711751423653	Bacteria	Bacteria	Firmicutes	Caldicellulosiruptor bescii	AN	H
11	89.8888268319	0.000747984221319508	Bacteria	Bacteria	Firmicutes	Caldicellulosiruptor bescii	AN	H
12	60	0.00770163533955494	Bacteria	Bacteria	Proteobacteria	Caminibacter hydrogeniphilus	AN	A
13	55	0.0138629436111988	Bacteria	Bacteria	Proteobacteria	Caminibacter mediatlanticus	AN	A
14	55	0.0173286795139986	Bacteria	Bacteria	Proteobacteria	Caminibacter profundus	FA	A
15	55	0.0173286795139986	Bacteria	Bacteria	Proteobacteria	Caminibacter profundus	FA	A
16	12	0.000243055555555556	Eukarya	Chromista	Myzozoa	Noctiluca scintillans	A	H
16	16	0.000451388888888887	Eukarya	Chromista	Myzozoa	Noctiluca scintillans	A	H
16	25	0.0004375	Eukarya	Chromista	Myzozoa	Noctiluca scintillans	A	H
16	27	0.000104166666666667	Eukarya	Chromista	Myzozoa	Noctiluca scintillans	A	H
17	34.0095064203	0.00088369911454079	Bacteria	Bacteria	Firmicutes	Bacterial str.	A	M
17	34.0132573878	0.000978914575580132	Bacteria	Bacteria	Firmicutes	Bacterial str.	A	M
17	35.1510508663	0.000978738223172313	Bacteria	Bacteria	Firmicutes	Bacterial str.	A	M
17	36.1930160557	0.00150160302396227	Bacteria	Bacteria	Firmicutes	Bacterial str.	A	M
17	37.1673745212	0.00174370780526414	Bacteria	Bacteria	Firmicutes	Bacterial str.	A	M
17	38.1817433068	0.0014244880526008	Bacteria	Bacteria	Firmicutes	Bacterial str.	A	M
17	39.1520828785	0.00152705844190445	Bacteria	Bacteria	Firmicutes	Bacterial str.	A	M
17	40.0209677099	0.00207394155813588	Bacteria	Bacteria	Firmicutes	Bacterial str.	A	M
17	41.2218131661	0.00231373724893852	Bacteria	Bacteria	Firmicutes	Bacterial str.	A	M
17	42.1889376228	0.00231350678994097	Bacteria	Bacteria	Firmicutes	Bacterial str.	A	M
17	43.1184630956	0.00314970952822816	Bacteria	Bacteria	Firmicutes	Bacterial str.	A	M
17	44.2675094767	0.00369676828751674	Bacteria	Bacteria	Firmicutes	Bacterial str.	A	M
17	46.1454045686	0.0037233596124286	Bacteria	Bacteria	Firmicutes	Bacterial str.	A	M
17	47.2311310457	0.00397190618174944	Bacteria	Bacteria	Firmicutes	Bacterial str.	A	M
17	48.148331911	0.00434530659312229	Bacteria	Bacteria	Firmicutes	Bacterial str.	A	M
17	52.247067696	0.00449214421280979	Bacteria	Bacteria	Firmicutes	Bacterial str.	A	M
17	54.1072796555	0.00358620635691939	Bacteria	Bacteria	Firmicutes	Bacterial str.	A	M
17	55.1521920337	0.00470277842589189	Bacteria	Bacteria	Firmicutes	Bacterial str.	A	M
17	57.2319249013	0.00337488092271035	Bacteria	Bacteria	Firmicutes	Bacterial str.	A	M
17	58.0699982138	0.00267682179044114	Bacteria	Bacteria	Firmicutes	Bacterial str.	A	M
17	60.081588505	0.00133761872376187	Bacteria	Bacteria	Firmicutes	Bacterial str.	A	M
18	60	0.00129802842801488	Bacteria	Bacteria	Proteobacteria	Thermoanaerobaculum aquaticum	AN	H
19	-9.4147104118	2.73423886802375e-05	Bacteria	Bacteria		Bacterial str.	A	H
19	-4.64142013347	5.13994542313223e-05	Bacteria	Bacteria		Bacterial str.	A	H
19	-1.19742820202	8.05372536993632e-05	Bacteria	Bacteria		Bacterial str.	A	H
19	0.193800761273	0.000137564574440028	Bacteria	Bacteria		Bacterial str.	A	H
19	4.99957399404	0.000436651560709017	Bacteria	Bacteria		Bacterial str.	A	H
20	65	0.00660140171961853	Bacteria	Bacteria	Thermotogae	Thermococcoides shengliensis	AN	H
21	58.5	0.00385081766977747	Bacteria	Bacteria	Thermotogae	Mesoaciditoga lauensis	AN	H
22	55	0.0145925722223146	Bacteria	Bacteria	Firmicutes	Clostridium thermobutyricum	AN	H
23	26.2411976047904	0.00204897741707765	Bacteria	Bacteria	Firmicutes	Clostridium thermobutyricum	AN	H
23	26.2967132079364	0.00208963937405611	Bacteria	Bacteria	Firmicutes	Clostridium thermobutyricum	AN	H
23	27.9718080960975	0.00291844995544544	Bacteria	Bacteria	Firmicutes	Clostridium thermobutyricum	AN	H
23	27.9718080960975	0.00291844995544544	Bacteria	Bacteria	Firmicutes	Clostridium thermobutyricum	AN	H
23	29.8930483572643	0.00343771874772566	Bacteria	Bacteria	Firmicutes	Clostridium thermobutyricum	AN	H
23	29.9499266159494	0.00438051446511717	Bacteria	Bacteria	Firmicutes	Clostridium thermobutyricum	AN	H
23	31.60873431321	0.00502648413421305	Bacteria	Bacteria	Firmicutes	Clostridium thermobutyricum	AN	H
23	31.6662584701844	0.00744642358084412	Bacteria	Bacteria	Firmicutes	Clostridium thermobutyricum	AN	H
23	33.4021381521441	0.00865717868635304	Bacteria	Bacteria	Firmicutes	Clostridium thermobutyricum	AN	H
23	33.5768141155244	0.00826919656949011	Bacteria	Bacteria	Firmicutes	Clostridium thermobutyricum	AN	H
23	35.3935240060048	0.00918287969552319	Bacteria	Bacteria	Firmicutes	Clostridium thermobutyricum	AN	H
23	35.511470346208	0.00912292639648668	Bacteria	Bacteria	Firmicutes	Clostridium thermobutyricum	AN	H
23	37.1722380427415	0.0124118404428529	Bacteria	Bacteria	Firmicutes	Clostridium thermobutyricum	AN	H
23	37.4109505587118	0.0112503317412079	Bacteria	Bacteria	Firmicutes	Clostridium thermobutyricum	AN	H
23	39.273499061838	0.0136932658274175	Bacteria	Bacteria	Firmicutes	Clostridium thermobutyricum	AN	H
23	39.273499061838	0.0136038650633562	Bacteria	Bacteria	Firmicutes	Clostridium thermobutyricum	AN	H
23	41.0973602379661	0.0151069883538558	Bacteria	Bacteria	Firmicutes	Clostridium thermobutyricum	AN	H
23	41.2197083952949	0.0153061985192564	Bacteria	Bacteria	Firmicutes	Clostridium thermobutyricum	AN	H
23	43.1283609795428	0.0158157925613429	Bacteria	Bacteria	Firmicutes	Clostridium thermobutyricum	AN	H
23	43.2522959975865	0.0159197294890136	Bacteria	Bacteria	Firmicutes	Clostridium thermobutyricum	AN	H
23	45.2485487269906	0.0168864437225266	Bacteria	Bacteria	Firmicutes	Clostridium thermobutyricum	AN	H
23	45.3113375796178	0.0168864437225266	Bacteria	Bacteria	Firmicutes	Clostridium thermobutyricum	AN	H
23	47.079535206488	0.017911860989274	Bacteria	Bacteria	Firmicutes	Clostridium thermobutyricum	AN	H
23	47.2701501954708	0.0180295726874307	Bacteria	Bacteria	Firmicutes	Clostridium thermobutyricum	AN	H
23	49.317586310625	0.019124405646319	Bacteria	Bacteria	Firmicutes	Clostridium thermobutyricum	AN	H
23	49.3819903734471	0.0193765919803962	Bacteria	Bacteria	Firmicutes	Clostridium thermobutyricum	AN	H
23	51.4565906214833	0.0204190335970037	Bacteria	Bacteria	Firmicutes	Clostridium thermobutyricum	AN	H
23	51.4565906214833	0.0204190335970037	Bacteria	Bacteria	Firmicutes	Clostridium thermobutyricum	AN	H
23	53.4919690138029	0.0213770734516241	Bacteria	Bacteria	Firmicutes	Clostridium thermobutyricum	AN	H
23	53.4919690138029	0.0213770734516241	Bacteria	Bacteria	Firmicutes	Clostridium thermobutyricum	AN	H
23	55.6868978436234	0.0204190335970037	Bacteria	Bacteria	Firmicutes	Clostridium thermobutyricum	AN	H
23	55.7538714082626	0.0204190335970037	Bacteria	Bacteria	Firmicutes	Clostridium thermobutyricum	AN	H
23	57.9115237486884	0.0185082061648192	Bacteria	Bacteria	Firmicutes	Clostridium thermobutyricum	AN	H
23	57.9115237486884	0.0183873695584653	Bacteria	Bacteria	Firmicutes	Clostridium thermobutyricum	AN	H
23	59.9601914156333	0.0129093544724712	Bacteria	Bacteria	Firmicutes	Clostridium thermobutyricum	AN	H
23	60.0289170841673	0.0129941911088242	Bacteria	Bacteria	Firmicutes	Clostridium thermobutyricum	AN	H
24	15	0.00414224191175	Bacteria	Bacteria	Proteobacteria	Vibrio sp.	FA	H
24	20	0.0110002638996501	Bacteria	Bacteria	Proteobacteria	Vibrio sp.	FA	H
24	25	0.0154591853923165	Bacteria	Bacteria	Proteobacteria	Vibrio sp.	FA	H
24	30	0.0241327808285	Bacteria	Bacteria	Proteobacteria	Vibrio sp.	FA	H
24	35	0.0221059472875	Bacteria	Bacteria	Proteobacteria	Vibrio sp.	FA	H
25	17.1045130641	0.000335139548693333	Bacteria	Bacteria	Firmicutes	Desulfitobacterium dehalogenans	AN	H
25	19.0617577197	0.000334149841646665	Bacteria	Bacteria	Firmicutes	Desulfitobacterium dehalogenans	AN	H
25	20.7571258907	0.000626577345605001	Bacteria	Bacteria	Firmicutes	Desulfitobacterium dehalogenans	AN	H
25	22.8171021378	0.000959273555028333	Bacteria	Bacteria	Firmicutes	Desulfitobacterium dehalogenans	AN	H
25	25.6235154394	0.00107921367775167	Bacteria	Bacteria	Firmicutes	Desulfitobacterium dehalogenans	AN	H
25	31.1633016627	0.00256306289588333	Bacteria	Bacteria	Firmicutes	Desulfitobacterium dehalogenans	AN	H
25	33.0831353919	0.0031992280285	Bacteria	Bacteria	Firmicutes	Desulfitobacterium dehalogenans	AN	H
25	34.4275534442	0.00321877474268333	Bacteria	Bacteria	Firmicutes	Desulfitobacterium dehalogenans	AN	H
25	36.020783848	0.00316740276128333	Bacteria	Bacteria	Firmicutes	Desulfitobacterium dehalogenans	AN	H
25	38.0825415677	0.00346975826405	Bacteria	Bacteria	Firmicutes	Desulfitobacterium dehalogenans	AN	H
25	39.8040380048	0.00331718873713334	Bacteria	Bacteria	Firmicutes	Desulfitobacterium dehalogenans	AN	H
25	41.6478622328	0.00316455735351666	Bacteria	Bacteria	Firmicutes	Desulfitobacterium dehalogenans	AN	H
25	42.5510688836	0.00236515241488333	Bacteria	Bacteria	Firmicutes	Desulfitobacterium dehalogenans	AN	H
25	43.2868171021	0.0023344405681	Bacteria	Bacteria	Firmicutes	Desulfitobacterium dehalogenans	AN	H
25	44.8717339667	0.000341325217735001	Bacteria	Bacteria	Firmicutes	Desulfitobacterium dehalogenans	AN	H
26	60	0.00177730046297422	Bacteria	Bacteria	Firmicutes	Clostridium thermocellum	AN	H
26	60	0.00462098120373297	Bacteria	Bacteria	Firmicutes	Clostridium thermocellum	AN	H
27	16	7.91666666666666e-05	Eukarya	Animalia	Rotifera	Macrotrachela quadricornifra	A	H
27	20	0.000131944444444444	Eukarya	Animalia	Rotifera	Macrotrachela quadricornifra	A	H
27	24	0.000181250000000001	Eukarya	Animalia	Rotifera	Macrotrachela quadricornifra	A	H
28	16	9.09722222222223e-05	Eukarya	Animalia	Rotifera	Macrotrachela quadricornifra	A	H
28	20	0.000100694444444445	Eukarya	Animalia	Rotifera	Macrotrachela quadricornifra	A	H
28	24	0.0001125	Eukarya	Animalia	Rotifera	Macrotrachela quadricornifra	A	H
29	16	6.52777777777779e-05	Eukarya	Animalia	Rotifera	Macrotrachela quadricornifra	A	H
29	20	8.40277777777778e-05	Eukarya	Animalia	Rotifera	Macrotrachela quadricornifra	A	H
29	24	9.09722222222223e-05	Eukarya	Animalia	Rotifera	Macrotrachela quadricornifra	A	H
30	16	4.58333333333333e-05	Eukarya	Animalia	Rotifera	Macrotrachela quadricornifra	A	H
30	20	6.52777777777779e-05	Eukarya	Animalia	Rotifera	Macrotrachela quadricornifra	A	H
30	24	0.000111805555555556	Eukarya	Animalia	Rotifera	Macrotrachela quadricornifra	A	H
31	16	8.47222222222223e-05	Eukarya	Animalia	Rotifera	Macrotrachela quadricornifra	A	H
31	20	0.000114583333333332	Eukarya	Animalia	Rotifera	Macrotrachela quadricornifra	A	H
31	24	0.000147222222222222	Eukarya	Animalia	Rotifera	Macrotrachela quadricornifra	A	H
32	5.88103001098688	0.00013933882277011	Bacteria	Bacteria	Firmicutes	Lactococcus paracasei	FA	H
32	6.82557512502643	0.000148251071122622	Bacteria	Bacteria	Firmicutes	Lactococcus paracasei	FA	H
32	7.85055447053981	0.000174805378603713	Bacteria	Bacteria	Firmicutes	Lactococcus paracasei	FA	H
32	8.95855508894653	0.000263760737265278	Bacteria	Bacteria	Firmicutes	Lactococcus paracasei	FA	H
32	9.85075650838144	0.00033762835704887	Bacteria	Bacteria	Firmicutes	Lactococcus paracasei	FA	H
32	10.8227994966388	0.000382064121936403	Bacteria	Bacteria	Firmicutes	Lactococcus paracasei	FA	H
32	11.8780851495411	0.000509608291343137	Bacteria	Bacteria	Firmicutes	Lactococcus paracasei	FA	H
32	12.8653006441945	0.000693823079687027	Bacteria	Bacteria	Firmicutes	Lactococcus paracasei	FA	H
32	13.7813750253241	0.000753505581425459	Bacteria	Bacteria	Firmicutes	Lactococcus paracasei	FA	H
32	14.8578808432211	0.000870401329250215	Bacteria	Bacteria	Firmicutes	Lactococcus paracasei	FA	H
32	15.7866510748775	0.000926047785107154	Bacteria	Bacteria	Firmicutes	Lactococcus paracasei	FA	H
32	16.8001039541248	0.00106968182865778	Bacteria	Bacteria	Firmicutes	Lactococcus paracasei	FA	H
32	17.8994227817449	0.00123562785530692	Bacteria	Bacteria	Firmicutes	Lactococcus paracasei	FA	H
32	18.8484879152572	0.00142724016836202	Bacteria	Bacteria	Firmicutes	Lactococcus paracasei	FA	H
32	19.8037625797561	0.00164856634579516	Bacteria	Bacteria	Firmicutes	Lactococcus paracasei	FA	H
32	20.8450910404321	0.00175401027308538	Bacteria	Bacteria	Firmicutes	Lactococcus paracasei	FA	H
32	21.8129413669581	0.0018661475733974	Bacteria	Bacteria	Firmicutes	Lactococcus paracasei	FA	H
32	22.7878820643016	0.00220028649791385	Bacteria	Bacteria	Firmicutes	Lactococcus paracasei	FA	H
32	23.8509921844081	0.00248986944160112	Bacteria	Bacteria	Firmicutes	Lactococcus paracasei	FA	H
32	24.9216262561139	0.00276026028620928	Bacteria	Bacteria	Firmicutes	Lactococcus paracasei	FA	H
32	25.6674438691774	0.00299745184618028	Bacteria	Bacteria	Firmicutes	Lactococcus paracasei	FA	H
32	26.8345902176542	0.00318925884658921	Bacteria	Bacteria	Firmicutes	Lactococcus paracasei	FA	H
32	27.8430651937469	0.00376030453246914	Bacteria	Bacteria	Firmicutes	Lactococcus paracasei	FA	H
32	28.7727013278148	0.00391923350612009	Bacteria	Bacteria	Firmicutes	Lactococcus paracasei	FA	H
32	29.8787394607609	0.00408510254417466	Bacteria	Bacteria	Firmicutes	Lactococcus paracasei	FA	H
32	30.8218945410911	0.00481642010800197	Bacteria	Bacteria	Firmicutes	Lactococcus paracasei	FA	H
32	31.8560688827112	0.00472000756353501	Bacteria	Bacteria	Firmicutes	Lactococcus paracasei	FA	H
32	32.8976021712935	0.00481957549212184	Bacteria	Bacteria	Firmicutes	Lactococcus paracasei	FA	H
32	33.8583216388586	0.00472297090180969	Bacteria	Bacteria	Firmicutes	Lactococcus paracasei	FA	H
32	34.8252425157362	0.00472438880816705	Bacteria	Bacteria	Firmicutes	Lactococcus paracasei	FA	H
32	35.7981211115833	0.00462969215992258	Bacteria	Bacteria	Firmicutes	Lactococcus paracasei	FA	H
32	36.9558684744972	0.00453714124512539	Bacteria	Bacteria	Firmicutes	Lactococcus paracasei	FA	H
32	37.9422758345457	0.00444619782658363	Bacteria	Bacteria	Firmicutes	Lactococcus paracasei	FA	H
32	38.9346681927314	0.00418164832127425	Bacteria	Bacteria	Firmicutes	Lactococcus paracasei	FA	H
32	39.9327879604018	0.00362251932669523	Bacteria	Bacteria	Firmicutes	Lactococcus paracasei	FA	H
33	29.7980696649881	0.00788415685345302	Bacteria	Bacteria	Firmicutes	Streptococcus thermophilus	FA	H
33	30.8254247697397	0.00788673900674577	Bacteria	Bacteria	Firmicutes	Streptococcus thermophilus	FA	H
33	31.8602155634856	0.00839095362507748	Bacteria	Bacteria	Firmicutes	Streptococcus thermophilus	FA	H
33	32.815019274825	0.00892716005891885	Bacteria	Bacteria	Firmicutes	Streptococcus thermophilus	FA	H
33	33.9521280412322	0.0109674630753391	Bacteria	Bacteria	Firmicutes	Streptococcus thermophilus	FA	H
33	34.92100056364	0.0131993169834169	Bacteria	Bacteria	Firmicutes	Streptococcus thermophilus	FA	H
33	35.8952453878313	0.0143343280315713	Bacteria	Bacteria	Firmicutes	Streptococcus thermophilus	FA	H
33	36.965360178564	0.0162204474042319	Bacteria	Bacteria	Firmicutes	Streptococcus thermophilus	FA	H
33	37.953060598922	0.0187352868902095	Bacteria	Bacteria	Firmicutes	Streptococcus thermophilus	FA	H
33	38.8560790619495	0.020345781530799	Bacteria	Bacteria	Firmicutes	Streptococcus thermophilus	FA	H
33	39.9465201264144	0.0220959209785502	Bacteria	Bacteria	Firmicutes	Streptococcus thermophilus	FA	H
33	40.8606939701135	0.0225608001583542	Bacteria	Bacteria	Firmicutes	Streptococcus thermophilus	FA	H
33	41.873244797431	0.025528666965905	Bacteria	Bacteria	Firmicutes	Streptococcus thermophilus	FA	H
33	42.8923466301713	0.0288869558030906	Bacteria	Bacteria	Firmicutes	Streptococcus thermophilus	FA	H
33	43.9179032141494	0.0320222273531699	Bacteria	Bacteria	Firmicutes	Streptococcus thermophilus	FA	H
33	44.9496538661263	0.0333756442595837	Bacteria	Bacteria	Firmicutes	Streptococcus thermophilus	FA	H
33	45.9879788019891	0.0340787690537187	Bacteria	Bacteria	Firmicutes	Streptococcus thermophilus	FA	H
33	46.8422762135669	0.0333938644361056	Bacteria	Bacteria	Firmicutes	Streptococcus thermophilus	FA	H
33	47.9877132250923	0.0295301474815219	Bacteria	Bacteria	Firmicutes	Streptococcus thermophilus	FA	H
33	48.8521042588713	0.0266534160372609	Bacteria	Bacteria	Firmicutes	Streptococcus thermophilus	FA	H
33	49.8182707909783	0.0245570317251873	Bacteria	Bacteria	Firmicutes	Streptococcus thermophilus	FA	H
33	50.9858196604156	0.0235760110010274	Bacteria	Bacteria	Firmicutes	Streptococcus thermophilus	FA	H
34	19	0.00126718103425837	Bacteria	Bacteria	Firmicutes	Clostridium perfringens	AN	H
34	27	0.0154108330284317	Bacteria	Bacteria	Firmicutes	Clostridium perfringens	AN	H
34	29	0.0127681462730345	Bacteria	Bacteria	Firmicutes	Clostridium perfringens	AN	H
34	32	0.0155151016534287	Bacteria	Bacteria	Firmicutes	Clostridium perfringens	AN	H
34	35	0.0254829891771322	Bacteria	Bacteria	Firmicutes	Clostridium perfringens	AN	H
34	38	0.0263742581612596	Bacteria	Bacteria	Firmicutes	Clostridium perfringens	AN	H
34	41	0.0255949204665895	Bacteria	Bacteria	Firmicutes	Clostridium perfringens	AN	H
34	43	0.0250398549768421	Bacteria	Bacteria	Firmicutes	Clostridium perfringens	AN	H
34	44	0.0248035604839854	Bacteria	Bacteria	Firmicutes	Clostridium perfringens	AN	H
34	46	0.0266324896751318	Bacteria	Bacteria	Firmicutes	Clostridium perfringens	AN	H
34	49	0.0282080382837086	Bacteria	Bacteria	Firmicutes	Clostridium perfringens	AN	H
35	5	6.84127641731357e-06	Eukarya	Animalia	Arthropoda	Acroperus harpae	A	H
35	10	1.26671633874259e-05	Eukarya	Animalia	Arthropoda	Acroperus harpae	A	H
35	15	1.96872069007029e-05	Eukarya	Animalia	Arthropoda	Acroperus harpae	A	H
35	20	3.12160965448887e-05	Eukarya	Animalia	Arthropoda	Acroperus harpae	A	H
36	5	6.60472295173139e-06	Eukarya	Animalia	Arthropoda	Alona affinis	A	H
36	10	1.22637505406926e-05	Eukarya	Animalia	Arthropoda	Alona affinis	A	H
36	15	1.88101683752319e-05	Eukarya	Animalia	Arthropoda	Alona affinis	A	H
36	20	2.83983603965891e-05	Eukarya	Animalia	Arthropoda	Alona affinis	A	H
37	5	1.2518913100707e-05	Eukarya	Animalia	Arthropoda	Chydorus sphaericus	A	H
37	10	2.33779605984548e-05	Eukarya	Animalia	Arthropoda	Chydorus sphaericus	A	H
37	15	4.36798737497445e-05	Eukarya	Animalia	Arthropoda	Chydorus sphaericus	A	H
37	20	5.38425289398416e-05	Eukarya	Animalia	Arthropoda	Chydorus sphaericus	A	H
38	5	4.79148127336438e-06	Eukarya	Animalia	Arthropoda	Eurycercus lamellatus	A	H
38	10	9.19137308997871e-06	Eukarya	Animalia	Arthropoda	Eurycercus lamellatus	A	H
38	15	1.71177883613863e-05	Eukarya	Animalia	Arthropoda	Eurycercus lamellatus	A	H
38	20	2.52281031825044e-05	Eukarya	Animalia	Arthropoda	Eurycercus lamellatus	A	H
39	5	1.07853956693297e-05	Eukarya	Animalia	Arthropoda	Graptoleberis testudinaria	A	H
39	10	2.04309086893966e-05	Eukarya	Animalia	Arthropoda	Graptoleberis testudinaria	A	H
39	15	3.03500762119915e-05	Eukarya	Animalia	Arthropoda	Graptoleberis testudinaria	A	H
39	20	5.07755494432683e-05	Eukarya	Animalia	Arthropoda	Graptoleberis testudinaria	A	H
40	5	6.14518331063682e-06	Eukarya	Animalia	Arthropoda	Pleuroxus uncinatus	A	H
40	10	1.26438720441866e-05	Eukarya	Animalia	Arthropoda	Pleuroxus uncinatus	A	H
40	15	2.14601965547117e-05	Eukarya	Animalia	Arthropoda	Pleuroxus uncinatus	A	H
40	20	3.53935447589842e-05	Eukarya	Animalia	Arthropoda	Pleuroxus uncinatus	A	H
41	10	9.96382133558651e-06	Eukarya	Animalia	Arthropoda	Sida crystallina	A	H
41	15	1.85850273637909e-05	Eukarya	Animalia	Arthropoda	Sida crystallina	A	H
41	20	2.98235569220685e-05	Eukarya	Animalia	Arthropoda	Sida crystallina	A	H
42	10	1.31877317458133e-05	Eukarya	Animalia	Arthropoda	Simocephalus vetulus	A	H
42	15	2.1702083350865e-05	Eukarya	Animalia	Arthropoda	Simocephalus vetulus	A	H
42	20	3.28568060561218e-05	Eukarya	Animalia	Arthropoda	Simocephalus vetulus	A	H
43	13.0498533724	0.000173913043478334	Bacteria	Bacteria	Firmicutes	Clostridium perfringens	AN	H
43	16.0410557185	0.00173913043478333	Bacteria	Bacteria	Firmicutes	Clostridium perfringens	AN	H
43	16.0410557185	0.001478260869565	Bacteria	Bacteria	Firmicutes	Clostridium perfringens	AN	H
43	19.9706744868	0.00304347826086667	Bacteria	Bacteria	Firmicutes	Clostridium perfringens	AN	H
43	22.9618768328	0.0064347826087	Bacteria	Bacteria	Firmicutes	Clostridium perfringens	AN	H
43	22.9618768328	0.0179999999999999	Bacteria	Bacteria	Firmicutes	Clostridium perfringens	AN	H
43	24.9560117302	0.00608695652173333	Bacteria	Bacteria	Firmicutes	Clostridium perfringens	AN	H
43	25.073313783	0.00721739130435	Bacteria	Bacteria	Firmicutes	Clostridium perfringens	AN	H
43	27.9472140762	0.0180869565216666	Bacteria	Bacteria	Firmicutes	Clostridium perfringens	AN	H
43	28.064516129	0.0128695652173833	Bacteria	Bacteria	Firmicutes	Clostridium perfringens	AN	H
43	30.9970674487	0.0205217391305	Bacteria	Bacteria	Firmicutes	Clostridium perfringens	AN	H
43	30.9970674487	0.0171304347826667	Bacteria	Bacteria	Firmicutes	Clostridium perfringens	AN	H
43	32.9325513196	0.0205217391305	Bacteria	Bacteria	Firmicutes	Clostridium perfringens	AN	H
43	32.991202346	0.0191304347826668	Bacteria	Bacteria	Firmicutes	Clostridium perfringens	AN	H
43	34.9853372434	0.0245217391305001	Bacteria	Bacteria	Firmicutes	Clostridium perfringens	AN	H
43	35.0439882698	0.0282608695651665	Bacteria	Bacteria	Firmicutes	Clostridium perfringens	AN	H
43	36.9794721408	0.0322608695651667	Bacteria	Bacteria	Firmicutes	Clostridium perfringens	AN	H
43	36.9794721408	0.0353043478261666	Bacteria	Bacteria	Firmicutes	Clostridium perfringens	AN	H
43	40.0293255132	0.0359130434783334	Bacteria	Bacteria	Firmicutes	Clostridium perfringens	AN	H
43	40.0293255132	0.0467826086956666	Bacteria	Bacteria	Firmicutes	Clostridium perfringens	AN	H
43	42.9618768328	0.0473043478261668	Bacteria	Bacteria	Firmicutes	Clostridium perfringens	AN	H
43	43.0205278592	0.0338260869565	Bacteria	Bacteria	Firmicutes	Clostridium perfringens	AN	H
43	45.9530791789	0.0446086956521667	Bacteria	Bacteria	Firmicutes	Clostridium perfringens	AN	H
43	46.0117302053	0.0426086956521665	Bacteria	Bacteria	Firmicutes	Clostridium perfringens	AN	H
43	48.0058651026	0.0443478260869998	Bacteria	Bacteria	Firmicutes	Clostridium perfringens	AN	H
43	49.9413489736	0.0352173913043335	Bacteria	Bacteria	Firmicutes	Clostridium perfringens	AN	H
43	50.0586510264	0.0325217391305001	Bacteria	Bacteria	Firmicutes	Clostridium perfringens	AN	H
43	50.9970674487	0.0287826086956665	Bacteria	Bacteria	Firmicutes	Clostridium perfringens	AN	H
43	50.9970674487	0.0251304347826666	Bacteria	Bacteria	Firmicutes	Clostridium perfringens	AN	H
44	13.0498533724	0.000782608695651664	Bacteria	Bacteria	Firmicutes	Clostridium perfringens	AN	H
44	15.9824046921	0.00165217391304333	Bacteria	Bacteria	Firmicutes	Clostridium perfringens	AN	H
44	19.9706744868	0.00295652173913334	Bacteria	Bacteria	Firmicutes	Clostridium perfringens	AN	H
44	20.0293255132	0.00547826086956666	Bacteria	Bacteria	Firmicutes	Clostridium perfringens	AN	H
44	23.0205278592	0.00913043478261666	Bacteria	Bacteria	Firmicutes	Clostridium perfringens	AN	H
44	24.9560117302	0.00817391304348334	Bacteria	Bacteria	Firmicutes	Clostridium perfringens	AN	H
44	24.9560117302	0.00730434782608334	Bacteria	Bacteria	Firmicutes	Clostridium perfringens	AN	H
44	28.0058651026	0.0153043478260834	Bacteria	Bacteria	Firmicutes	Clostridium perfringens	AN	H
44	28.064516129	0.0160869565217332	Bacteria	Bacteria	Firmicutes	Clostridium perfringens	AN	H
44	30.9970674487	0.0154782608695667	Bacteria	Bacteria	Firmicutes	Clostridium perfringens	AN	H
44	31.0557184751	0.0178260869565	Bacteria	Bacteria	Firmicutes	Clostridium perfringens	AN	H
44	32.991202346	0.0139999999999999	Bacteria	Bacteria	Firmicutes	Clostridium perfringens	AN	H
44	33.0498533724	0.0226956521738334	Bacteria	Bacteria	Firmicutes	Clostridium perfringens	AN	H
44	34.9853372434	0.0232173913043334	Bacteria	Bacteria	Firmicutes	Clostridium perfringens	AN	H
44	37.0381231672	0.0304347826086666	Bacteria	Bacteria	Firmicutes	Clostridium perfringens	AN	H
44	37.0381231672	0.0297391304348334	Bacteria	Bacteria	Firmicutes	Clostridium perfringens	AN	H
44	39.9706744868	0.0450434782608335	Bacteria	Bacteria	Firmicutes	Clostridium perfringens	AN	H
44	40.0293255132	0.0285217391304998	Bacteria	Bacteria	Firmicutes	Clostridium perfringens	AN	H
44	43.0205278592	0.0328695652173334	Bacteria	Bacteria	Firmicutes	Clostridium perfringens	AN	H
44	43.0791788856	0.0401739130435001	Bacteria	Bacteria	Firmicutes	Clostridium perfringens	AN	H
44	46.0117302053	0.0355652173913332	Bacteria	Bacteria	Firmicutes	Clostridium perfringens	AN	H
44	46.0703812317	0.0328695652173334	Bacteria	Bacteria	Firmicutes	Clostridium perfringens	AN	H
44	48.0058651026	0.0360000000000001	Bacteria	Bacteria	Firmicutes	Clostridium perfringens	AN	H
44	48.0058651026	0.0295652173913332	Bacteria	Bacteria	Firmicutes	Clostridium perfringens	AN	H
44	50	0.0240869565216665	Bacteria	Bacteria	Firmicutes	Clostridium perfringens	AN	H
44	50.0586510264	0.0250434782608332	Bacteria	Bacteria	Firmicutes	Clostridium perfringens	AN	H
44	50.9970674487	0.0170434782608333	Bacteria	Bacteria	Firmicutes	Clostridium perfringens	AN	H
44	50.9970674487	0.0113913043478334	Bacteria	Bacteria	Firmicutes	Clostridium perfringens	AN	H
45	10	0.000166666666666668	Bacteria	Bacteria	Firmicutes	Clostridium perfringens	AN	H
45	12.9325513196	0.000260869565216666	Bacteria	Bacteria	Firmicutes	Clostridium perfringens	AN	H
45	16.0997067449	0.00095652173913	Bacteria	Bacteria	Firmicutes	Clostridium perfringens	AN	H
45	19.9706744868	0.00304347826086667	Bacteria	Bacteria	Firmicutes	Clostridium perfringens	AN	H
45	20.0293255132	0.00599999999999999	Bacteria	Bacteria	Firmicutes	Clostridium perfringens	AN	H
45	22.9618768328	0.00530434782608333	Bacteria	Bacteria	Firmicutes	Clostridium perfringens	AN	H
45	23.0205278592	0.0108695652173833	Bacteria	Bacteria	Firmicutes	Clostridium perfringens	AN	H
45	24.9560117302	0.00539130434783334	Bacteria	Bacteria	Firmicutes	Clostridium perfringens	AN	H
45	25.0146627566	0.0102608695652166	Bacteria	Bacteria	Firmicutes	Clostridium perfringens	AN	H
45	27.9472140762	0.00756521739130001	Bacteria	Bacteria	Firmicutes	Clostridium perfringens	AN	H
45	28.0058651026	0.01	Bacteria	Bacteria	Firmicutes	Clostridium perfringens	AN	H
45	30.9970674487	0.0124347826087	Bacteria	Bacteria	Firmicutes	Clostridium perfringens	AN	H
45	30.9970674487	0.0164347826086999	Bacteria	Bacteria	Firmicutes	Clostridium perfringens	AN	H
45	32.991202346	0.0163478260869499	Bacteria	Bacteria	Firmicutes	Clostridium perfringens	AN	H
45	33.0498533724	0.0167826086956667	Bacteria	Bacteria	Firmicutes	Clostridium perfringens	AN	H
45	34.9853372434	0.0205217391305	Bacteria	Bacteria	Firmicutes	Clostridium perfringens	AN	H
45	34.9853372434	0.0217391304348333	Bacteria	Bacteria	Firmicutes	Clostridium perfringens	AN	H
45	37.0381231672	0.0217391304348333	Bacteria	Bacteria	Firmicutes	Clostridium perfringens	AN	H
45	37.0381231672	0.0249565217391665	Bacteria	Bacteria	Firmicutes	Clostridium perfringens	AN	H
45	39.9706744868	0.0235652173913334	Bacteria	Bacteria	Firmicutes	Clostridium perfringens	AN	H
45	40.0293255132	0.0414782608694999	Bacteria	Bacteria	Firmicutes	Clostridium perfringens	AN	H
45	42.9618768328	0.0273913043478333	Bacteria	Bacteria	Firmicutes	Clostridium perfringens	AN	H
45	43.0205278592	0.042	Bacteria	Bacteria	Firmicutes	Clostridium perfringens	AN	H
45	46.0117302053	0.0369565217391667	Bacteria	Bacteria	Firmicutes	Clostridium perfringens	AN	H
45	46.0117302053	0.0350434782608333	Bacteria	Bacteria	Firmicutes	Clostridium perfringens	AN	H
45	48.0058651026	0.040347826087	Bacteria	Bacteria	Firmicutes	Clostridium perfringens	AN	H
45	48.064516129	0.0347826086956668	Bacteria	Bacteria	Firmicutes	Clostridium perfringens	AN	H
45	50	0.0309565217391668	Bacteria	Bacteria	Firmicutes	Clostridium perfringens	AN	H
45	50.0586510264	0.023652173913	Bacteria	Bacteria	Firmicutes	Clostridium perfringens	AN	H
45	50.9970674487	0.0194782608695	Bacteria	Bacteria	Firmicutes	Clostridium perfringens	AN	H
45	51.0557184751	0.0238260869564999	Bacteria	Bacteria	Firmicutes	Clostridium perfringens	AN	H
46	30	0.00449511790246397	Bacteria	Bacteria	Proteobacteria	Desulfuromonas acetoxidans	AN	H
47	70	0.00159344179439068	Archaea	Crenarchaeota	Crenarchaeota	Sulfolobus acidocaldarius	A	M
48	80	0.00231049060186648	Archaea	Euryarchaeota	Euryarchaeota	Methanothermus sociabilis	AN	A
49	88	0.00231049060186648	Archaea	Euryarchaeota	Euryarchaeota	Methanothermus sociabilis	AN	A
50	77	0.00231049060186648	Archaea	Euryarchaeota	Euryarchaeota	Methanothermus sociabilis	AN	A
51	76	0.000577622650466619	Archaea	Euryarchaeota	Euryarchaeota	Archaeoglobus fulgidus	AN	M
52	10	3.47222222222223e-05	Eukarya	Animalia	Arthropoda	Ceriodaphnia dubia	A	H
52	15	8.33333333333334e-05	Eukarya	Animalia	Arthropoda	Ceriodaphnia dubia	A	H
52	20	0.000138888888888889	Eukarya	Animalia	Arthropoda	Ceriodaphnia dubia	A	H
52	25	0.000180555555555554	Eukarya	Animalia	Arthropoda	Ceriodaphnia dubia	A	H
53	37	0.00412326388888889	Eukarya	Chromista	Myzozoa	Plasmodium falciparum	A	H
54	41	0.0787667250636302	Bacteria	Bacteria	Firmicutes	Clostridium perfringens	AN	H
54	45	0.0778817056808929	Bacteria	Bacteria	Firmicutes	Clostridium perfringens	AN	H
55	45	0.056815342668848	Bacteria	Bacteria	Firmicutes	Clostridium perfringens	AN	H
56	41	0.0778817056808929	Bacteria	Bacteria	Firmicutes	Clostridium perfringens	AN	H
56	45	0.0815467271246997	Bacteria	Bacteria	Firmicutes	Clostridium perfringens	AN	H
57	41	0.0608023842596444	Bacteria	Bacteria	Firmicutes	Clostridium perfringens	AN	H
57	45	0.0618881411214237	Bacteria	Bacteria	Firmicutes	Clostridium perfringens	AN	H
58	20.0888667539	0.000383029110211667	Bacteria	Bacteria	Firmicutes	Clostridium termitidis	AN	H
58	25.0095407251	0.000533625555541667	Bacteria	Bacteria	Firmicutes	Clostridium termitidis	AN	H
58	29.9470159732	0.000599375552541664	Bacteria	Bacteria	Firmicutes	Clostridium termitidis	AN	H
58	32.6760233778	0.000817888159500003	Bacteria	Bacteria	Firmicutes	Clostridium termitidis	AN	H
58	35.1977150263	0.001083345334245	Bacteria	Bacteria	Firmicutes	Clostridium termitidis	AN	H
58	37.6498013849	0.00120030922350167	Bacteria	Bacteria	Firmicutes	Clostridium termitidis	AN	H
58	40.1348902517	0.00115061044639333	Bacteria	Bacteria	Firmicutes	Clostridium termitidis	AN	H
58	45.012960985	0.000516353242846666	Bacteria	Bacteria	Firmicutes	Clostridium termitidis	AN	H
59	24.9292929293	0.000337899831649999	Archaea	Archaea	Euryarchaeota	Methanolobus zinderi	AN	H
59	33.0909090909	0.000670170454545	Archaea	Archaea	Euryarchaeota	Methanolobus zinderi	AN	H
59	37.0505050505	0.000851946548821666	Archaea	Archaea	Euryarchaeota	Methanolobus zinderi	AN	H
59	41.9797979798	0.00121588804713833	Archaea	Archaea	Euryarchaeota	Methanolobus zinderi	AN	H
59	45.0505050505	0.001132154882155	Archaea	Archaea	Euryarchaeota	Methanolobus zinderi	AN	H
59	50.1414141414	0.0010898253367	Archaea	Archaea	Euryarchaeota	Methanolobus zinderi	AN	H
60	14	0.00095138888888889	Eukarya	Chromista	Ochrophyta	Paraphysomonas imperforata	A	H
60	18	0.00133333333333334	Eukarya	Chromista	Ochrophyta	Paraphysomonas imperforata	A	H
60	22	0.00175	Eukarya	Chromista	Ochrophyta	Paraphysomonas imperforata	A	H
60	26	0.00280555555555555	Eukarya	Chromista	Ochrophyta	Paraphysomonas imperforata	A	H
61	3	0.000542368685884152	Eukarya	Chromista	Ochrophyta	Monas sp.	A	H
61	18	0.00213934314987637	Eukarya	Chromista	Ochrophyta	Monas sp.	A	H
61	23.5	0.00231049060186648	Eukarya	Chromista	Ochrophyta	Monas sp.	A	H
61	30	0.000881866641933774	Eukarya	Chromista	Ochrophyta	Monas sp.	A	H
62	3.95602030681	0.000115957890347917	Bacteria	Bacteria	Proteobacteria	Desulfovibrio cuneatus	FA	H
62	9.06125151749	0.000213675213674999	Bacteria	Bacteria	Proteobacteria	Desulfovibrio cuneatus	FA	H
62	12.9349961373	0.000281425891181944	Bacteria	Bacteria	Proteobacteria	Desulfovibrio cuneatus	FA	H
62	19.9780929257	0.000405201167396529	Bacteria	Bacteria	Proteobacteria	Desulfovibrio cuneatus	FA	H
62	27.9040392893	0.000525067750677776	Bacteria	Bacteria	Proteobacteria	Desulfovibrio cuneatus	FA	H
62	32.8601147776	0.000407806962684723	Bacteria	Bacteria	Proteobacteria	Desulfovibrio cuneatus	FA	H
63	3.86612956627	0.000128986866791667	Bacteria	Bacteria	Proteobacteria	Desulfovibrio cuneatus	FA	H
63	12.9349961373	0.000281425891181944	Bacteria	Bacteria	Proteobacteria	Desulfovibrio cuneatus	FA	H
63	19.8880366405	0.000419533041484028	Bacteria	Bacteria	Proteobacteria	Desulfovibrio cuneatus	FA	H
63	27.9922745834	0.000525067750677776	Bacteria	Bacteria	Proteobacteria	Desulfovibrio cuneatus	FA	H
63	32.7786668138	0.000354388159265971	Bacteria	Bacteria	Proteobacteria	Desulfovibrio cuneatus	FA	H
64	4.03316410992	0.000203252032520139	Bacteria	Bacteria	Proteobacteria	Desulfovibrio litoralis	FA	H
64	8.9624213663	0.000297060662914582	Bacteria	Bacteria	Proteobacteria	Desulfovibrio litoralis	FA	H
64	20.0554022735	0.000491192411924305	Bacteria	Bacteria	Proteobacteria	Desulfovibrio litoralis	FA	H
64	27.8977485929	0.000574577861163195	Bacteria	Bacteria	Proteobacteria	Desulfovibrio litoralis	FA	H
64	33.0430416069	0.000356993954554861	Bacteria	Bacteria	Proteobacteria	Desulfovibrio litoralis	FA	H
65	3.82529411799999	1.64761978599305e-05	Eukarya	Fungi	Ascomycota	Candida sphaerica	FA	H
65	7.869411765	2.41125589529166e-05	Eukarya	Fungi	Ascomycota	Candida sphaerica	FA	H
65	11.913529412	4.97603398236805e-05	Eukarya	Fungi	Ascomycota	Candida sphaerica	FA	H
65	16.815490196	9.92782406256945e-05	Eukarya	Fungi	Ascomycota	Candida sphaerica	FA	H
65	19.879215686	0.000145193682930555	Eukarya	Fungi	Ascomycota	Candida sphaerica	FA	H
65	23.678235294	0.00019833991165625	Eukarya	Fungi	Ascomycota	Candida sphaerica	FA	H
65	27.8449019609999	0.000205863460893054	Eukarya	Fungi	Ascomycota	Candida sphaerica	FA	H
65	31.7664705879999	0.000213636404566667	Eukarya	Fungi	Ascomycota	Candida sphaerica	FA	H
65	34.585098039	9.06530276402779e-05	Eukarya	Fungi	Ascomycota	Candida sphaerica	FA	H
65	36.790980392	1.07812136206945e-05	Eukarya	Fungi	Ascomycota	Candida sphaerica	FA	H
66	7.77366093399996	1.88136616288195e-05	Eukarya	Fungi	Ascomycota	Kluyveromyces blattae	FA	H
66	11.950565111	6.00073809345833e-05	Eukarya	Fungi	Ascomycota	Kluyveromyces blattae	FA	H
66	16.864570025	8.38932579159722e-05	Eukarya	Fungi	Ascomycota	Kluyveromyces blattae	FA	H
66	19.812972973	0.000136903208756249	Eukarya	Fungi	Ascomycota	Kluyveromyces blattae	FA	H
66	23.8670270269999	0.000235227587343056	Eukarya	Fungi	Ascomycota	Kluyveromyces blattae	FA	H
66	27.798230958	0.000241369440663193	Eukarya	Fungi	Ascomycota	Kluyveromyces blattae	FA	H
66	31.852285012	0.000267582929093749	Eukarya	Fungi	Ascomycota	Kluyveromyces blattae	FA	H
66	34.800687961	0.000108559381079168	Eukarya	Fungi	Ascomycota	Kluyveromyces blattae	FA	H
66	37.1348402949999	5.69923562350694e-05	Eukarya	Fungi	Ascomycota	Kluyveromyces blattae	FA	H
67	3.68034907599997	7.13989781090277e-06	Eukarya	Fungi	Ascomycota	Kluyveromyces thermotolerans	FA	H
67	7.65878850099995	2.06689924246528e-05	Eukarya	Fungi	Ascomycota	Kluyveromyces thermotolerans	FA	H
67	11.756397771	6.30107596281249e-05	Eukarya	Fungi	Ascomycota	Kluyveromyces thermotolerans	FA	H
67	16.754197712	0.00010910535669514	Eukarya	Fungi	Ascomycota	Kluyveromyces thermotolerans	FA	H
67	19.6839425049999	0.000141825430665972	Eukarya	Fungi	Ascomycota	Kluyveromyces thermotolerans	FA	H
67	23.583546495	0.000221142266039584	Eukarya	Fungi	Ascomycota	Kluyveromyces thermotolerans	FA	H
67	27.750824289	0.000253186661745138	Eukarya	Fungi	Ascomycota	Kluyveromyces thermotolerans	FA	H
67	31.670595483	0.000297329283231943	Eukarya	Fungi	Ascomycota	Kluyveromyces thermotolerans	FA	H
67	34.492170725	0.000314427723570139	Eukarya	Fungi	Ascomycota	Kluyveromyces thermotolerans	FA	H
67	36.712396597	0.00027735875467014	Eukarya	Fungi	Ascomycota	Kluyveromyces thermotolerans	FA	H
67	40.736670578	7.49633915298611e-05	Eukarya	Fungi	Ascomycota	Kluyveromyces thermotolerans	FA	H
68	3.79947554399996	0.000380278567882021	Eukarya	Fungi	Ascomycota	Candia sphaerica	FA	H
68	7.87618451199995	0.000551551538487733	Eukarya	Fungi	Ascomycota	Candia sphaerica	FA	H
68	11.973036679	0.00114273040561069	Eukarya	Fungi	Ascomycota	Candia sphaerica	FA	H
68	16.82068084	0.00229040856610373	Eukarya	Fungi	Ascomycota	Candia sphaerica	FA	H
68	19.934178615	0.00345327928839027	Eukarya	Fungi	Ascomycota	Candia sphaerica	FA	H
68	24.030115182	0.00473286578451049	Eukarya	Fungi	Ascomycota	Candia sphaerica	FA	H
68	27.971773151	0.0047662979512376	Eukarya	Fungi	Ascomycota	Candia sphaerica	FA	H
68	31.79760772	0.00512454122884828	Eukarya	Fungi	Ascomycota	Candia sphaerica	FA	H
68	34.792077496	0.00203037009815508	Eukarya	Fungi	Ascomycota	Candia sphaerica	FA	H
68	37.040333278	0.00026368294725686	Eukarya	Fungi	Ascomycota	Candia sphaerica	FA	H
69	7.92178939299998	0.000451701303994518	Eukarya	Fungi	Ascomycota	Kluyveromyces battae	FA	H
69	11.995334328	0.00141670661449587	Eukarya	Fungi	Ascomycota	Kluyveromyces battae	FA	H
69	16.794591781	0.00197589452643149	Eukarya	Fungi	Ascomycota	Kluyveromyces battae	FA	H
69	20.002741601	0.003165184380017	Eukarya	Fungi	Ascomycota	Kluyveromyces battae	FA	H
69	23.831500746	0.00538971055568558	Eukarya	Fungi	Ascomycota	Kluyveromyces battae	FA	H
69	28.011058858	0.00572228694908157	Eukarya	Fungi	Ascomycota	Kluyveromyces battae	FA	H
69	31.7015003819999	0.00636756418493591	Eukarya	Fungi	Ascomycota	Kluyveromyces battae	FA	H
69	34.861421032	0.00260711381699106	Eukarya	Fungi	Ascomycota	Kluyveromyces battae	FA	H
69	37.179151167	0.00138784814115148	Eukarya	Fungi	Ascomycota	Kluyveromyces battae	FA	H
69	40.577942707	7.70235378116948e-06	Eukarya	Fungi	Ascomycota	Kluyveromyces battae	FA	H
70	3.50666666699999	0.0001629699239461	Eukarya	Fungi	Ascomycota	Kluyveromyces thermotolerans	FA	H
70	7.70419753099998	0.000476833745620068	Eukarya	Fungi	Ascomycota	Kluyveromyces thermotolerans	FA	H
70	11.654814815	0.00151864494225229	Eukarya	Fungi	Ascomycota	Kluyveromyces thermotolerans	FA	H
70	16.84	0.0025733221855238	Eukarya	Fungi	Ascomycota	Kluyveromyces thermotolerans	FA	H
70	19.802962963	0.00314755416130695	Eukarya	Fungi	Ascomycota	Kluyveromyces thermotolerans	FA	H
70	23.753580247	0.0052655988723279	Eukarya	Fungi	Ascomycota	Kluyveromyces thermotolerans	FA	H
70	27.827654321	0.00591849430862561	Eukarya	Fungi	Ascomycota	Kluyveromyces thermotolerans	FA	H
70	31.654814815	0.00682983927806931	Eukarya	Fungi	Ascomycota	Kluyveromyces thermotolerans	FA	H
70	34.741234568	0.00716706513176142	Eukarya	Fungi	Ascomycota	Kluyveromyces thermotolerans	FA	H
70	36.84	0.0061270596960563	Eukarya	Fungi	Ascomycota	Kluyveromyces thermotolerans	FA	H
70	40.7906172839999	0.00170745981951199	Eukarya	Fungi	Ascomycota	Kluyveromyces thermotolerans	FA	H
71	19.9388146255	0.000112156804927666	Archaea	Archaea	Euryarchaeota	Methanofollis aquaemaris	AN	H
71	27.9302634166	0.000127596487779333	Archaea	Archaea	Euryarchaeota	Methanofollis aquaemaris	AN	H
71	31.9016610969	0.000179239564903332	Archaea	Archaea	Euryarchaeota	Methanofollis aquaemaris	AN	H
71	36.8950265382	0.000191218629185	Archaea	Archaea	Euryarchaeota	Methanofollis aquaemaris	AN	H
72	19.9122763908	0.000160073062053666	Archaea	Archaea	Euryarchaeota	Methanofollis aquaemaris	AN	H
72	24.9294770985	0.00026790511762	Archaea	Archaea	Euryarchaeota	Methanofollis aquaemaris	AN	H
72	27.7784057401	0.000401783959111667	Archaea	Archaea	Euryarchaeota	Methanofollis aquaemaris	AN	H
72	31.6542166306	0.000764903184588335	Archaea	Archaea	Euryarchaeota	Methanofollis aquaemaris	AN	H
72	36.5856595243	0.00088868684883	Archaea	Archaea	Euryarchaeota	Methanofollis aquaemaris	AN	H
72	42.6346569687	0.000661330351876665	Archaea	Archaea	Euryarchaeota	Methanofollis aquaemaris	AN	H
73	11.9219034629	0.000236407361875001	Bacteria	Bacteria	Proteobacteria	Halomonas kenyensis	FA	H
73	15.8415366254	0.000535016167289999	Bacteria	Bacteria	Proteobacteria	Halomonas kenyensis	FA	H
73	24.0347634132	0.00104194521965667	Bacteria	Bacteria	Proteobacteria	Halomonas kenyensis	FA	H
73	30.8466963989	0.00141319466255	Bacteria	Bacteria	Proteobacteria	Halomonas kenyensis	FA	H
73	36.165211461	0.00159454948447167	Bacteria	Bacteria	Proteobacteria	Halomonas kenyensis	FA	H
73	40.916824451	0.00159516267494667	Bacteria	Bacteria	Proteobacteria	Halomonas kenyensis	FA	H
73	45.0051149059	0.001134985657325	Bacteria	Bacteria	Proteobacteria	Halomonas kenyensis	FA	H
73	48.6147578496	0.000891549038786669	Bacteria	Bacteria	Proteobacteria	Halomonas kenyensis	FA	H
74	15.8547276986	0.000345315972565001	Bacteria	Bacteria	Proteobacteria	Halomonas mongoliensis	FA	H
74	24.9185653138	0.00166536550639	Bacteria	Bacteria	Proteobacteria	Halomonas mongoliensis	FA	H
74	30.5238291801	0.00272299942868333	Bacteria	Bacteria	Proteobacteria	Halomonas mongoliensis	FA	H
74	36.0672206319	0.003003750931	Bacteria	Bacteria	Proteobacteria	Halomonas mongoliensis	FA	H
74	40.4686420373	0.00304045262429999	Bacteria	Bacteria	Proteobacteria	Halomonas mongoliensis	FA	H
74	45.7353350263	0.00230039154455	Bacteria	Bacteria	Proteobacteria	Halomonas mongoliensis	FA	H
74	50.9872665763	0.000105947349372	Bacteria	Bacteria	Proteobacteria	Halomonas mongoliensis	FA	H
75	15.0957759955	9.29471377036667e-05	Archaea	Archaea	Euryarchaeota	Methanoculleus chikugoensis	AN	H
75	25.317740038	0.000338281597048332	Archaea	Archaea	Euryarchaeota	Methanoculleus chikugoensis	AN	H
75	30.2398061049	0.000236142502184999	Archaea	Archaea	Euryarchaeota	Methanoculleus chikugoensis	AN	H
75	37.201383431	0.000157881505274501	Archaea	Archaea	Euryarchaeota	Methanoculleus chikugoensis	AN	H
75	40.1962138704	0.000111206572517834	Archaea	Archaea	Euryarchaeota	Methanoculleus chikugoensis	AN	H
76	25.8917897103	0.000286907938130283	Archaea	Archaea	Euryarchaeota	Methanoculleus palmolei	AN	H
76	32.0790885403	0.000504271084321699	Archaea	Archaea	Euryarchaeota	Methanoculleus palmolei	AN	H
76	36.4753486946	0.000683671554981002	Archaea	Archaea	Euryarchaeota	Methanoculleus palmolei	AN	H
76	39.9662800797	0.000800598238003491	Archaea	Archaea	Euryarchaeota	Methanoculleus palmolei	AN	H
76	45.5355847341	0.000502960968818487	Archaea	Archaea	Euryarchaeota	Methanoculleus palmolei	AN	H
76	49.0420477188	0.000483946294044315	Archaea	Archaea	Euryarchaeota	Methanoculleus palmolei	AN	H
77	10.6014758266	0.00332413066335	Bacteria	Bacteria	Proteobacteria	Marinobacter alkaliphilus	FA	H
77	17.8156892169	0.010297034992	Bacteria	Bacteria	Proteobacteria	Marinobacter alkaliphilus	FA	H
77	24.0867139184	0.0129999247275	Bacteria	Bacteria	Proteobacteria	Marinobacter alkaliphilus	FA	H
77	30.0810757654	0.0153384712883999	Bacteria	Bacteria	Proteobacteria	Marinobacter alkaliphilus	FA	H
77	35.2659911567	0.0141360538271166	Bacteria	Bacteria	Proteobacteria	Marinobacter alkaliphilus	FA	H
77	40.1716212968	0.0128817954676166	Bacteria	Bacteria	Proteobacteria	Marinobacter alkaliphilus	FA	H
77	45.1301364375	0.00532540786768334	Bacteria	Bacteria	Proteobacteria	Marinobacter alkaliphilus	FA	H
78	37	0.0304011921298221	Bacteria	Bacteria	Firmicutes	Clostridium difficile	AN	H
79	5.75872028438	3.39430743785416e-05	Bacteria	Bacteria	Cyanobacteria	Cyanobacterial str.	A	A
79	10.484336814	9.20988751472223e-05	Bacteria	Bacteria	Cyanobacteria	Cyanobacterial str.	A	A
79	15.6431904021	7.30496103743055e-05	Bacteria	Bacteria	Cyanobacteria	Cyanobacterial str.	A	A
79	20.7120639858	0.000104935528730555	Bacteria	Bacteria	Cyanobacteria	Cyanobacterial str.	A	A
79	25.3243723617	0.000110633850913889	Bacteria	Bacteria	Cyanobacteria	Cyanobacterial str.	A	A
80	4.41396791768	3.296719464625e-05	Bacteria	Bacteria	Cyanobacteria	Cyanobacterial str.	A	A
80	9.48282384988	0.000125805000672916	Bacteria	Bacteria	Cyanobacteria	Cyanobacterial str.	A	A
80	14.4835805085	0.000172612742130556	Bacteria	Bacteria	Cyanobacteria	Cyanobacterial str.	A	A
80	19.8770429782	0.000207082744820834	Bacteria	Bacteria	Cyanobacteria	Cyanobacterial str.	A	A
80	25.1320369249	0.000147958282889583	Bacteria	Bacteria	Cyanobacteria	Cyanobacterial str.	A	A
81	5.25801797803	3.23370201852084e-05	Bacteria	Bacteria	Cyanobacteria	Cyanobacterial str.	A	A
81	10.2607923649	0.000114325289666666	Bacteria	Bacteria	Cyanobacteria	Cyanobacterial str.	A	A
81	15.2935301298	0.000137342425102084	Bacteria	Bacteria	Cyanobacteria	Cyanobacterial str.	A	A
81	25.3279325269	0.00017251548518889	Bacteria	Bacteria	Cyanobacteria	Cyanobacterial str.	A	A
81	30.2496948174	0.000156742582111806	Bacteria	Bacteria	Cyanobacteria	Cyanobacterial str.	A	A
82	4.93616527391	5.88160700161806e-05	Bacteria	Bacteria	Cyanobacteria	Cyanobacterial str.	A	A
82	9.7051996286	8.78855875375001e-05	Bacteria	Bacteria	Cyanobacteria	Cyanobacterial str.	A	A
82	14.6889507892	0.000123198872038194	Bacteria	Bacteria	Cyanobacteria	Cyanobacterial str.	A	A
82	20.2147168059	0.000108207383334723	Bacteria	Bacteria	Cyanobacteria	Cyanobacterial str.	A	A
82	25.3342618384	9.64183775236111e-05	Bacteria	Bacteria	Cyanobacteria	Cyanobacterial str.	A	A
83	5	4.448582660875e-05	Bacteria	Bacteria	Cyanobacteria	Cyanobacterial str.	A	A
83	10	9.82826401819444e-05	Bacteria	Bacteria	Cyanobacteria	Cyanobacterial str.	A	A
83	14.8	0.000155203807159028	Bacteria	Bacteria	Cyanobacteria	Cyanobacterial str.	A	A
83	19.6	0.000148499896544443	Bacteria	Bacteria	Cyanobacteria	Cyanobacterial str.	A	A
83	24.6	0.00013401613904375	Bacteria	Bacteria	Cyanobacteria	Cyanobacterial str.	A	A
83	29.8	5.89902751913889e-05	Bacteria	Bacteria	Cyanobacteria	Cyanobacterial str.	A	A
84	4.26275305193	6.74592544402083e-05	Bacteria	Bacteria	Cyanobacteria	Cyanobacterial str.	A	A
84	9.16268034136	0.00011015014095625	Bacteria	Bacteria	Cyanobacteria	Cyanobacterial str.	A	A
84	14.0534231373	0.000165257102037499	Bacteria	Bacteria	Cyanobacteria	Cyanobacterial str.	A	A
84	18.9832000306	0.00016759574621875	Bacteria	Bacteria	Cyanobacteria	Cyanobacterial str.	A	A
84	24.2516551223	0.000267647196390973	Bacteria	Bacteria	Cyanobacteria	Cyanobacterial str.	A	A
84	29.929968237	9.14090969006944e-05	Bacteria	Bacteria	Cyanobacteria	Cyanobacterial str.	A	A
85	10.0399556049	7.70748550993055e-05	Bacteria	Bacteria	Cyanobacteria	Cyanobacterial str.	A	A
85	15.0588235294	0.000149751305134027	Bacteria	Bacteria	Cyanobacteria	Cyanobacterial str.	A	A
85	20.2142064373	0.000135518148559029	Bacteria	Bacteria	Cyanobacteria	Cyanobacterial str.	A	A
85	25.1431742508	8.25009248979166e-05	Bacteria	Bacteria	Cyanobacteria	Cyanobacterial str.	A	A
85	30.0677025527	2.327660624e-05	Bacteria	Bacteria	Cyanobacteria	Cyanobacterial str.	A	A
86	10.9495084897	8.33457452090278e-05	Bacteria	Bacteria	Cyanobacteria	Cyanobacterial str.	A	A
86	16.2153708668	0.000113837586469444	Bacteria	Bacteria	Cyanobacteria	Cyanobacterial str.	A	A
86	21.0075960679	0.000110238142521527	Bacteria	Bacteria	Cyanobacteria	Cyanobacterial str.	A	A
86	25.586461126	0.000100453447191667	Bacteria	Bacteria	Cyanobacteria	Cyanobacterial str.	A	A
86	30.7685433423	9.21581769437501e-05	Bacteria	Bacteria	Cyanobacteria	Cyanobacterial str.	A	A
87	5.22055847835	4.44857314545834e-05	Bacteria	Bacteria	Cyanobacteria	Cyanobacterial str.	A	A
87	10.0194989147	8.74487489215278e-05	Bacteria	Bacteria	Cyanobacteria	Cyanobacterial str.	A	A
87	15.1948051948	0.000101071418352084	Bacteria	Bacteria	Cyanobacteria	Cyanobacterial str.	A	A
87	19.963945403	0.000102369302086112	Bacteria	Bacteria	Cyanobacteria	Cyanobacterial str.	A	A
87	25.1337331224	0.000108276206009723	Bacteria	Bacteria	Cyanobacteria	Cyanobacterial str.	A	A
88	4.34097736098	5.29139293884027e-05	Bacteria	Bacteria	Cyanobacteria	Cyanobacterial str.	A	A
88	9.69191882189	0.000121050789231945	Bacteria	Bacteria	Cyanobacteria	Cyanobacterial str.	A	A
88	14.297750751	0.000112950887732639	Bacteria	Bacteria	Cyanobacteria	Cyanobacterial str.	A	A
88	19.0706278848	0.000150621535154862	Bacteria	Bacteria	Cyanobacteria	Cyanobacterial str.	A	A
88	24.4897062056	0.000124123867438194	Bacteria	Bacteria	Cyanobacteria	Cyanobacterial str.	A	A
89	6.01457275337	2.64652486445139e-05	Bacteria	Bacteria	Cyanobacteria	Cyanobacterial str.	A	A
89	10.7308456613	6.06584725595833e-05	Bacteria	Bacteria	Cyanobacteria	Cyanobacterial str.	A	A
89	16.3347317289	0.000162798590155556	Bacteria	Bacteria	Cyanobacteria	Cyanobacterial str.	A	A
89	21.4881872378	0.000206273562146526	Bacteria	Bacteria	Cyanobacteria	Cyanobacterial str.	A	A
89	26.330315743	0.000130905358880555	Bacteria	Bacteria	Cyanobacteria	Cyanobacterial str.	A	A
89	31.2651799514	0.000123443160537499	Bacteria	Bacteria	Cyanobacteria	Cyanobacterial str.	A	A
90	15.0370758745	4.9913031899375e-05	Bacteria	Bacteria	Cyanobacteria	Cyanobacterial str.	A	A
90	19.872668714	9.93475311875e-05	Bacteria	Bacteria	Cyanobacteria	Cyanobacterial str.	A	A
90	25.0666616733	9.10044191444445e-05	Bacteria	Bacteria	Cyanobacteria	Cyanobacterial str.	A	A
90	29.8663021497	9.05050807680556e-05	Bacteria	Bacteria	Cyanobacteria	Cyanobacterial str.	A	A
91	9.4	3.63208512379862e-05	Bacteria	Bacteria	Cyanobacteria	Cyanobacterial str.	A	A
91	14.4	0.000107427869859027	Bacteria	Bacteria	Cyanobacteria	Cyanobacterial str.	A	A
91	19.4	8.03151217513888e-05	Bacteria	Bacteria	Cyanobacteria	Cyanobacterial str.	A	A
92	4.74503509034	5.06445672191667e-05	Bacteria	Bacteria	Cyanobacteria	Cyanobacterial str.	A	A
92	9.63117813947	7.98035604666666e-05	Bacteria	Bacteria	Cyanobacteria	Cyanobacterial str.	A	A
92	14.510601762	9.97544505833334e-05	Bacteria	Bacteria	Cyanobacteria	Cyanobacterial str.	A	A
92	19.9802150217	9.51503990180556e-05	Bacteria	Bacteria	Cyanobacteria	Cyanobacterial str.	A	A
92	24.622218904	6.75260896255556e-05	Bacteria	Bacteria	Cyanobacteria	Cyanobacterial str.	A	A
92	29.9081678363	8.90116635972222e-05	Bacteria	Bacteria	Cyanobacteria	Cyanobacterial str.	A	A
93	10.116954708	0.000128294265660416	Bacteria	Bacteria	Cyanobacteria	Cyanobacterial str.	A	A
93	14.9217818832	0.000134998675672221	Bacteria	Bacteria	Cyanobacteria	Cyanobacterial str.	A	A
93	19.9087455304	0.000116892630115278	Bacteria	Bacteria	Cyanobacteria	Cyanobacterial str.	A	A
93	24.7828516091	0.000219817739372221	Bacteria	Bacteria	Cyanobacteria	Cyanobacterial str.	A	A
94	10.1872263325	7.91433891993056e-05	Bacteria	Bacteria	Cyanobacteria	Cyanobacterial str.	A	A
94	15.4654235241	0.000175356921166666	Bacteria	Bacteria	Cyanobacteria	Cyanobacterial str.	A	A
94	25.5088328552	0.00013345747982639	Bacteria	Bacteria	Cyanobacteria	Cyanobacterial str.	A	A
94	30.7349388495	0.000113283674736111	Bacteria	Bacteria	Cyanobacteria	Cyanobacterial str.	A	A
94	35.4333383663	3.72439478583333e-05	Bacteria	Bacteria	Cyanobacteria	Cyanobacterial str.	A	A
95	5.09935228895	6.03290193256249e-05	Bacteria	Bacteria	Cyanobacteria	Cyanobacterial str.	A	A
95	10.1504007026	0.000119163789984028	Bacteria	Bacteria	Cyanobacteria	Cyanobacterial str.	A	A
95	15.4221100011	0.00019336797550625	Bacteria	Bacteria	Cyanobacteria	Cyanobacterial str.	A	A
95	25.2717092985	0.000134523039891667	Bacteria	Bacteria	Cyanobacteria	Cyanobacterial str.	A	A
95	30.4402239543	0.000136586526146528	Bacteria	Bacteria	Cyanobacteria	Cyanobacterial str.	A	A
96	4.97951735439	2.84688084479861e-05	Bacteria	Bacteria	Cyanobacteria	Cyanobacterial str.	A	A
96	9.75122895874	6.77582468510417e-05	Bacteria	Bacteria	Cyanobacteria	Cyanobacterial str.	A	A
96	14.662594965	0.000190861015938888	Bacteria	Bacteria	Cyanobacteria	Cyanobacterial str.	A	A
96	19.5180992105	0.000113771786086805	Bacteria	Bacteria	Cyanobacteria	Cyanobacterial str.	A	A
96	24.7311187249	9.56891272326389e-05	Bacteria	Bacteria	Cyanobacteria	Cyanobacterial str.	A	A
97	4.71713238662	7.37602008791667e-05	Bacteria	Bacteria	Cyanobacteria	Cyanobacterial str.	A	A
97	9.62666055886	0.00013496547394861	Bacteria	Bacteria	Cyanobacteria	Cyanobacterial str.	A	A
97	14.5831424645	0.000260514752040277	Bacteria	Bacteria	Cyanobacteria	Cyanobacterial str.	A	A
97	19.5762711864	0.000158505963590972	Bacteria	Bacteria	Cyanobacteria	Cyanobacterial str.	A	A
97	24.8213467705	0.000123979912115277	Bacteria	Bacteria	Cyanobacteria	Cyanobacterial str.	A	A
98	6.49469677372	1.06557276075694e-05	Bacteria	Bacteria	Cyanobacteria	Cyanobacterial str.	A	A
98	11.4538600835	0.00011495456430625	Bacteria	Bacteria	Cyanobacteria	Cyanobacterial str.	A	A
98	16.8553900735	0.000149005670736111	Bacteria	Bacteria	Cyanobacteria	Cyanobacterial str.	A	A
98	21.6726412654	9.41358595006946e-05	Bacteria	Bacteria	Cyanobacteria	Cyanobacterial str.	A	A
98	26.7604124321	7.35840611666667e-05	Bacteria	Bacteria	Cyanobacteria	Cyanobacterial str.	A	A
99	9.6	2.67489711934028e-05	Bacteria	Bacteria	Cyanobacteria	Cyanobacterial str.	A	A
99	14	0.000214567901234722	Bacteria	Bacteria	Cyanobacteria	Cyanobacterial str.	A	A
99	19.4	5.66049382715973e-05	Bacteria	Bacteria	Cyanobacteria	Cyanobacterial str.	A	A
99	24.6	6.22427983538889e-05	Bacteria	Bacteria	Cyanobacteria	Cyanobacterial str.	A	A
100	4.37086092715	2.05455101652778e-05	Bacteria	Bacteria	Cyanobacteria	Cyanobacterial str.	A	A
100	9.33774834437	5.98176120908334e-05	Bacteria	Bacteria	Cyanobacteria	Cyanobacterial str.	A	A
100	13.9072847682	0.000139643326636112	Bacteria	Bacteria	Cyanobacteria	Cyanobacterial str.	A	A
100	19.4701986755	0.000136811601392361	Bacteria	Bacteria	Cyanobacteria	Cyanobacterial str.	A	A
100	24.4370860927	0.000160478210184029	Bacteria	Bacteria	Cyanobacteria	Cyanobacterial str.	A	A
100	29.4039735099	3.43320848938889e-05	Bacteria	Bacteria	Cyanobacteria	Cyanobacterial str.	A	A
101	9.47368421053	9.98010071472222e-05	Bacteria	Bacteria	Cyanobacteria	Cyanobacterial str.	A	A
101	15	0.000139640188434027	Bacteria	Bacteria	Cyanobacteria	Cyanobacterial str.	A	A
101	19.7368421053	0.00025513726445764	Bacteria	Bacteria	Cyanobacteria	Cyanobacterial str.	A	A
101	24.8684210526	6.50584795321529e-05	Bacteria	Bacteria	Cyanobacteria	Cyanobacterial str.	A	A
102	10.1324503311	8.63989706527777e-05	Bacteria	Bacteria	Cyanobacteria	Cyanobacterial str.	A	A
102	14.701986755	0.00011790833713611	Bacteria	Bacteria	Cyanobacteria	Cyanobacterial str.	A	A
102	19.4701986755	0.000203752348300695	Bacteria	Bacteria	Cyanobacteria	Cyanobacterial str.	A	A
102	24.8344370861	0.000153096879483333	Bacteria	Bacteria	Cyanobacteria	Cyanobacterial str.	A	A
103	15	2.29166666666668e-06	Eukarya	Animalia	Arthropoda	Hyadaphis foeniculi	A	H
103	20	4.33333333333333e-05	Eukarya	Animalia	Arthropoda	Hyadaphis foeniculi	A	H
103	25	9.71527777777778e-05	Eukarya	Animalia	Arthropoda	Hyadaphis foeniculi	A	H
103	28	0.000138541666666666	Eukarya	Animalia	Arthropoda	Hyadaphis foeniculi	A	H
104	20	0.00321666666666666	Eukarya	Fungi	Ascomycota	Aspergillus nidulans	A	H
104	25	0.00618333333333334	Eukarya	Fungi	Ascomycota	Aspergillus nidulans	A	H
104	30	0.00971666666666666	Eukarya	Fungi	Ascomycota	Aspergillus nidulans	A	H
104	35	0.0120166666666666	Eukarya	Fungi	Ascomycota	Aspergillus nidulans	A	H
104	37	0.0121666666666667	Eukarya	Fungi	Ascomycota	Aspergillus nidulans	A	H
105	20	0.0015	Eukarya	Fungi	Ascomycota	Aspergillus nidulans	A	H
105	25	0.00246666666666667	Eukarya	Fungi	Ascomycota	Aspergillus nidulans	A	H
105	30	0.00358333333333333	Eukarya	Fungi	Ascomycota	Aspergillus nidulans	A	H
105	37	0.00599999999999999	Eukarya	Fungi	Ascomycota	Aspergillus nidulans	A	H
106	25	0.00165	Eukarya	Fungi	Ascomycota	Mucor hiemalis	A	H
106	25	0.00978333333333334	Eukarya	Fungi	Ascomycota	Mucor hiemalis	A	H
107	25	0.00205	Eukarya	Fungi	Ascomycota	Penicillium chrysogenum	A	H
107	25	0.00438333333333333	Eukarya	Fungi	Ascomycota	Penicillium chrysogenum	A	H
108	25	0.00416666666666667	Eukarya	Fungi	Ascomycota	Aspergillus nidulans	A	H
109	25	0.00716666666666667	Eukarya	Fungi	Ascomycota	Geotrichum candidum	A	H
110	25	0.01	Eukarya	Fungi	Ascomycota	Mucor hiemalis	A	H
111	25	0.00566666666666667	Eukarya	Fungi	Ascomycota	Neurospora crassa	A	H
111	37	0.00916666666666666	Eukarya	Fungi	Ascomycota	Neurospora crassa	A	H
112	25	0.0045	Eukarya	Fungi	Ascomycota	Penecillum chrysogenum	A	H
113	25	0.0025	Eukarya	Fungi	Ascomycota	Neurospora spora	A	H
114	25	0.0035	Eukarya	Fungi	Ascomycota	Neurospora spora	A	H
115	25	0.00366666666666666	Eukarya	Fungi	Ascomycota	Neurospora spora	A	H
116	25	0.00599999999999999	Eukarya	Fungi	Ascomycota	Neurospora spora	A	H
117	37	0.00266666666666666	Bacteria	Bacteria	Firmicutes	Streptococcus pneumoniae	A	H
117	37	0.00333333333333334	Bacteria	Bacteria	Firmicutes	Streptococcus pneumoniae	A	H
117	37	0.00933333333333334	Bacteria	Bacteria	Firmicutes	Streptococcus pneumoniae	A	H
118	37	0.00383333333333333	Bacteria	Bacteria	Firmicutes	Streptococcus xylosus	A	H
119	37	0.00333333333333334	Bacteria	Bacteria	Firmicutes	Streptococcus xylosus	A	H
120	37	0.00283333333333333	Bacteria	Bacteria	Firmicutes	Streptococcus xylosus	A	H
121	37	0.00700000000000001	Bacteria	Bacteria	Firmicutes	Streptococcus xylosus	A	H
122	37	0.00333333333333334	Bacteria	Bacteria	Firmicutes	Streptococcus xylosus	A	H
123	37	0.0035	Bacteria	Bacteria	Firmicutes	Streptococcus xylosus	A	H
124	37	0.00266666666666666	Bacteria	Bacteria	Firmicutes	Streptococcus xylosus	A	H
125	37	0.00333333333333334	Bacteria	Bacteria	Firmicutes	Streptococcus xylosus	A	H
126	37	0.0035	Bacteria	Bacteria	Firmicutes	Streptococcus xylosus	A	H
127	37	0.004	Bacteria	Bacteria	Firmicutes	Streptococcus xylosus	A	H
128	37	0.003	Bacteria	Bacteria	Firmicutes	Streptococcus xylosus	A	H
129	37	0.00366666666666666	Bacteria	Bacteria	Firmicutes	Streptococcus xylosus	A	H
130	37	0.0035	Bacteria	Bacteria	Firmicutes	Streptococcus xylosus	A	H
131	37	0.0065	Bacteria	Bacteria	Firmicutes	Streptococcus xylosus	A	H
132	37	0.0035	Bacteria	Bacteria	Firmicutes	Streptococcus xylosus	A	H
133	60	0.0115524530093325	Bacteria	Bacteria	Firmicutes	Ammoniibacillus agariperforans	A	H
134	30	0.00025	Bacteria	Bacteria	Proteobacteria	Thiohalobacter thiocyanaticus	AN	A
134	30	0.00075	Bacteria	Bacteria	Proteobacteria	Thiohalobacter thiocyanaticus	AN	A
135	39	0.00630133800509042	Bacteria	Bacteria	Firmicutes	Allisonella histaminiformans	AN	H
136	28	0.000142622876658425	Eukarya	Animalia	Chordata	Mus musculus	A	H
136	31	0.000412587607476159	Eukarya	Animalia	Chordata	Mus musculus	A	H
136	32	0.000481352208722186	Eukarya	Animalia	Chordata	Mus musculus	A	H
136	34	0.000577622650466619	Eukarya	Animalia	Chordata	Mus musculus	A	H
136	37	0.0010045611312463	Eukarya	Animalia	Chordata	Mus musculus	A	H
136	40	0.000962704417444371	Eukarya	Animalia	Chordata	Mus musculus	A	H
137	25.293508832	0.00166183852731419	Archaea	Archaea	Euryarchaeota	Methanococcus deltae	AN	H
137	30.095688073	0.0036913771093327	Archaea	Archaea	Euryarchaeota	Methanococcus deltae	AN	H
137	36.9162046424	0.00577622650466621	Archaea	Archaea	Euryarchaeota	Methanococcus deltae	AN	H
137	43.8057459014	0.00463973447309141	Archaea	Archaea	Euryarchaeota	Methanococcus deltae	AN	H
137	56.2895189433	0.00054910677469122	Archaea	Archaea	Euryarchaeota	Methanococcus deltae	AN	H
138	25.2773492057	0.000111939964026532	Archaea	Archaea	Euryarchaeota	Methanococcus olentangyi	AN	H
138	30.2743673699	0.000329738341398858	Archaea	Archaea	Euryarchaeota	Methanococcus olentangyi	AN	H
138	37.090497755	0.00105985807425068	Archaea	Archaea	Euryarchaeota	Methanococcus olentangyi	AN	H
138	43.9786539031	0.000521693919866951	Archaea	Archaea	Euryarchaeota	Methanococcus olentangyi	AN	H
139	30.0038467229	0.0053080337328	Bacteria	Bacteria	Firmicutes	Halobacteroides halobius	AN	H
139	36.8808995414	0.0105051043053667	Bacteria	Bacteria	Firmicutes	Halobacteroides halobius	AN	H
139	40.8086995118	0.0125739014647167	Bacteria	Bacteria	Firmicutes	Halobacteroides halobius	AN	H
139	44.9090102086	0.00620372836218334	Bacteria	Bacteria	Firmicutes	Halobacteroides halobius	AN	H
140	29.9644917887	0.00152996005326166	Bacteria	Bacteria	Firmicutes	Halobacteroides halobius	AN	H
140	36.9110815209	0.00840257434531666	Bacteria	Bacteria	Firmicutes	Halobacteroides halobius	AN	H
140	40.8625536322	0.00774389702618333	Bacteria	Bacteria	Firmicutes	Halobacteroides halobius	AN	H
140	44.9025003699	0.00557878384376667	Bacteria	Bacteria	Firmicutes	Halobacteroides halobius	AN	H
141	8	0.00027725887222398	Bacteria	Bacteria	Proteobacteria	Escherichia coli	FA	H
141	10	0.000577622650466619	Bacteria	Bacteria	Proteobacteria	Escherichia coli	FA	H
141	12	0.00119508134579301	Bacteria	Bacteria	Proteobacteria	Escherichia coli	FA	H
141	14	0.00173286795139986	Bacteria	Bacteria	Proteobacteria	Escherichia coli	FA	H
141	16	0.00198042051588556	Bacteria	Bacteria	Proteobacteria	Escherichia coli	FA	H
141	18	0.00266595069446132	Bacteria	Bacteria	Proteobacteria	Escherichia coli	FA	H
141	20	0.00407733635623497	Bacteria	Bacteria	Proteobacteria	Escherichia coli	FA	H
141	22	0.00722028313083277	Bacteria	Bacteria	Proteobacteria	Escherichia coli	FA	H
141	24	0.00796720897195339	Bacteria	Bacteria	Proteobacteria	Escherichia coli	FA	H
141	26	0.0123776282242848	Bacteria	Bacteria	Proteobacteria	Escherichia coli	FA	H
141	28	0.0150684169686945	Bacteria	Bacteria	Proteobacteria	Escherichia coli	FA	H
141	30	0.0210044600169679	Bacteria	Bacteria	Proteobacteria	Escherichia coli	FA	H
141	32	0.0231049060186649	Bacteria	Bacteria	Proteobacteria	Escherichia coli	FA	H
141	34	0.0247552564485696	Bacteria	Bacteria	Proteobacteria	Escherichia coli	FA	H
141	36	0.0330070085980927	Bacteria	Bacteria	Proteobacteria	Escherichia coli	FA	H
141	38	0.0315066900254521	Bacteria	Bacteria	Proteobacteria	Escherichia coli	FA	H
141	40	0.0330070085980927	Bacteria	Bacteria	Proteobacteria	Escherichia coli	FA	H
141	42	0.0330070085980927	Bacteria	Bacteria	Proteobacteria	Escherichia coli	FA	H
141	44	0.0315066900254521	Bacteria	Bacteria	Proteobacteria	Escherichia coli	FA	H
141	46	0.0216608493924982	Bacteria	Bacteria	Proteobacteria	Escherichia coli	FA	H
142	8	0.00049510512897139	Bacteria	Bacteria	Proteobacteria	Pseudomonas aeruginosa	A	H
142	10	0.00147478123523393	Bacteria	Bacteria	Proteobacteria	Pseudomonas aeruginosa	A	H
142	15	0.00433216987849966	Bacteria	Bacteria	Proteobacteria	Pseudomonas aeruginosa	A	H
142	20	0.00577622650466621	Bacteria	Bacteria	Proteobacteria	Pseudomonas aeruginosa	A	H
142	25	0.0123776282242848	Bacteria	Bacteria	Proteobacteria	Pseudomonas aeruginosa	A	H
142	30	0.0192540883488873	Bacteria	Bacteria	Proteobacteria	Pseudomonas aeruginosa	A	H
142	35	0.0231049060186649	Bacteria	Bacteria	Proteobacteria	Pseudomonas aeruginosa	A	H
142	40	0.0315066900254521	Bacteria	Bacteria	Proteobacteria	Pseudomonas aeruginosa	A	H
142	42	0.0256721177985164	Bacteria	Bacteria	Proteobacteria	Pseudomonas aeruginosa	A	H
142	45	0.0150684169686945	Bacteria	Bacteria	Proteobacteria	Pseudomonas aeruginosa	A	H
143	0	0.000330070085980927	Bacteria	Bacteria	Proteobacteria	Pseudomonas fluorescens	A	H
143	2	0.000845301439707253	Bacteria	Bacteria	Proteobacteria	Pseudomonas fluorescens	A	H
143	4	0.00115524530093324	Bacteria	Bacteria	Proteobacteria	Pseudomonas fluorescens	A	H
143	6	0.00154032706791099	Bacteria	Bacteria	Proteobacteria	Pseudomonas fluorescens	A	H
143	8	0.0021004460016968	Bacteria	Bacteria	Proteobacteria	Pseudomonas fluorescens	A	H
143	10	0.00288811325233311	Bacteria	Bacteria	Proteobacteria	Pseudomonas fluorescens	A	H
143	12	0.00433216987849966	Bacteria	Bacteria	Proteobacteria	Pseudomonas fluorescens	A	H
143	14	0.00533190138892265	Bacteria	Bacteria	Proteobacteria	Pseudomonas fluorescens	A	H
143	16	0.00630133800509042	Bacteria	Bacteria	Proteobacteria	Pseudomonas fluorescens	A	H
143	18	0.007072930413877	Bacteria	Bacteria	Proteobacteria	Pseudomonas fluorescens	A	H
143	20	0.00753420848434723	Bacteria	Bacteria	Proteobacteria	Pseudomonas fluorescens	A	H
143	24	0.0101933408905875	Bacteria	Bacteria	Proteobacteria	Pseudomonas fluorescens	A	H
143	26	0.0128360588992583	Bacteria	Bacteria	Proteobacteria	Pseudomonas fluorescens	A	H
143	30	0.01359112118745	Bacteria	Bacteria	Proteobacteria	Pseudomonas fluorescens	A	H
143	32	0.016119701873487	Bacteria	Bacteria	Proteobacteria	Pseudomonas fluorescens	A	H
143	34	0.0115524530093325	Bacteria	Bacteria	Proteobacteria	Pseudomonas fluorescens	A	H
144	0	0.00111797932348378	Bacteria	Bacteria	Proteobacteria	Psychrophilic pseudomonads	A	H
144	2	0.00144405662616655	Bacteria	Bacteria	Proteobacteria	Psychrophilic pseudomonads	A	H
144	4	0.00165035042990463	Bacteria	Bacteria	Proteobacteria	Psychrophilic pseudomonads	A	H
144	6	0.00223595864696757	Bacteria	Bacteria	Proteobacteria	Psychrophilic pseudomonads	A	H
144	8	0.00330070085980926	Bacteria	Bacteria	Proteobacteria	Psychrophilic pseudomonads	A	H
144	10	0.00433216987849966	Bacteria	Bacteria	Proteobacteria	Psychrophilic pseudomonads	A	H
144	12	0.00462098120373297	Bacteria	Bacteria	Proteobacteria	Psychrophilic pseudomonads	A	H
144	14	0.00495105128971389	Bacteria	Bacteria	Proteobacteria	Psychrophilic pseudomonads	A	H
144	18	0.00693147180559946	Bacteria	Bacteria	Proteobacteria	Psychrophilic pseudomonads	A	H
144	20	0.00729628611115732	Bacteria	Bacteria	Proteobacteria	Psychrophilic pseudomonads	A	H
144	22	0.0085573725995055	Bacteria	Bacteria	Proteobacteria	Psychrophilic pseudomonads	A	H
144	24	0.0115524530093325	Bacteria	Bacteria	Proteobacteria	Psychrophilic pseudomonads	A	H
144	26	0.0117482572976262	Bacteria	Bacteria	Proteobacteria	Psychrophilic pseudomonads	A	H
144	28	0.0130782486898103	Bacteria	Bacteria	Proteobacteria	Psychrophilic pseudomonads	A	H
144	30	0.0123776282242848	Bacteria	Bacteria	Proteobacteria	Psychrophilic pseudomonads	A	H
144	32	0.0130782486898103	Bacteria	Bacteria	Proteobacteria	Psychrophilic pseudomonads	A	H
145	0	0.000577622650466619	Bacteria	Bacteria	Proteobacteria	Psychrophilic pseudomonads	A	H
145	2	0.00126026760101808	Bacteria	Bacteria	Proteobacteria	Psychrophilic pseudomonads	A	H
145	4	0.0015753345012726	Bacteria	Bacteria	Proteobacteria	Psychrophilic pseudomonads	A	H
145	6	0.00187337075827012	Bacteria	Bacteria	Proteobacteria	Psychrophilic pseudomonads	A	H
145	8	0.00288811325233311	Bacteria	Bacteria	Proteobacteria	Psychrophilic pseudomonads	A	H
145	10	0.00364814305557865	Bacteria	Bacteria	Proteobacteria	Psychrophilic pseudomonads	A	H
145	12	0.00533190138892265	Bacteria	Bacteria	Proteobacteria	Psychrophilic pseudomonads	A	H
145	14	0.00577622650466621	Bacteria	Bacteria	Proteobacteria	Psychrophilic pseudomonads	A	H
145	16	0.00693147180559946	Bacteria	Bacteria	Proteobacteria	Psychrophilic pseudomonads	A	H
145	18	0.00729628611115732	Bacteria	Bacteria	Proteobacteria	Psychrophilic pseudomonads	A	H
145	20	0.00900191143584345	Bacteria	Bacteria	Proteobacteria	Psychrophilic pseudomonads	A	H
145	22	0.0110023361993642	Bacteria	Bacteria	Proteobacteria	Psychrophilic pseudomonads	A	H
145	24	0.01359112118745	Bacteria	Bacteria	Proteobacteria	Psychrophilic pseudomonads	A	H
145	26	0.0147478123523391	Bacteria	Bacteria	Proteobacteria	Psychrophilic pseudomonads	A	H
145	28	0.0154032706791099	Bacteria	Bacteria	Proteobacteria	Psychrophilic pseudomonads	A	H
145	30	0.0150684169686945	Bacteria	Bacteria	Proteobacteria	Psychrophilic pseudomonads	A	H
146	53.9663670200036	0.000344285726054861	Bacteria	Bacteria	Cyanobacteria	Synechococcus lividus	A	A
146	54.9305664523849	0.000599584639181248	Bacteria	Bacteria	Cyanobacteria	Synechococcus lividus	A	A
146	55.9208940709124	0.000680154620630554	Bacteria	Bacteria	Cyanobacteria	Synechococcus lividus	A	A
146	56.6261117282456	0.000840619911291669	Bacteria	Bacteria	Cyanobacteria	Synechococcus lividus	A	A
146	59.8014338200841	0.00101819403356945	Bacteria	Bacteria	Cyanobacteria	Synechococcus lividus	A	A
146	62.8898107276897	0.00122707508122222	Bacteria	Bacteria	Cyanobacteria	Synechococcus lividus	A	A
146	64.9842237960345	0.00129707259900695	Bacteria	Bacteria	Cyanobacteria	Synechococcus lividus	A	A
146	67.8798355558594	0.00112625380590278	Bacteria	Bacteria	Cyanobacteria	Synechococcus lividus	A	A
146	68.9894929496238	0.000593567243059028	Bacteria	Bacteria	Cyanobacteria	Synechococcus lividus	A	A
146	69.7769539375498	0.000452058325040971	Bacteria	Bacteria	Cyanobacteria	Synechococcus lividus	A	A
146	72.0228824466886	0.000139591119343056	Bacteria	Bacteria	Cyanobacteria	Synechococcus lividus	A	A
147	4.07345271738126	0.000490519269768453	Bacteria	Bacteria	Proteobacteria	Escherichia coli	FA	H
147	7.06493118416063	0.000839085990166089	Bacteria	Bacteria	Proteobacteria	Escherichia coli	FA	H
147	10.9510657362777	0.00147613523950521	Bacteria	Bacteria	Proteobacteria	Escherichia coli	FA	H
147	12.5863686168836	0.00211966476561222	Bacteria	Bacteria	Proteobacteria	Escherichia coli	FA	H
147	13.3825100831602	0.00211908131086552	Bacteria	Bacteria	Proteobacteria	Escherichia coli	FA	H
147	15.9084240786493	0.00358490894595774	Bacteria	Bacteria	Proteobacteria	Escherichia coli	FA	H
147	17.9386983718825	0.00486382772512285	Bacteria	Bacteria	Proteobacteria	Escherichia coli	FA	H
147	19.946375847814	0.00613078377914671	Bacteria	Bacteria	Proteobacteria	Escherichia coli	FA	H
147	21.9817698594239	0.00768412888447198	Bacteria	Bacteria	Proteobacteria	Escherichia coli	FA	H
147	24.2982858776693	0.00957588544880282	Bacteria	Bacteria	Proteobacteria	Escherichia coli	FA	H
147	24.9114921582469	0.0111555828435341	Bacteria	Bacteria	Proteobacteria	Escherichia coli	FA	H
147	27.6929139643163	0.0162883539177155	Bacteria	Bacteria	Proteobacteria	Escherichia coli	FA	H
147	29.4696891503519	0.019847654656983	Bacteria	Bacteria	Proteobacteria	Escherichia coli	FA	H
147	33.1336764179068	0.0237638890513344	Bacteria	Bacteria	Proteobacteria	Escherichia coli	FA	H
147	34.4860340199998	0.0276782999671597	Bacteria	Bacteria	Proteobacteria	Escherichia coli	FA	H
147	36.9469496620996	0.0325941003778804	Bacteria	Bacteria	Proteobacteria	Escherichia coli	FA	H
147	38.662635887049	0.033703579441929	Bacteria	Bacteria	Proteobacteria	Escherichia coli	FA	H
148	4.11632458609046	0.00249137572442015	Bacteria	Bacteria	Proteobacteria	Pseudomonas sp.	A	H
148	5.8907557764287	0.00291752647130763	Bacteria	Bacteria	Proteobacteria	Pseudomonas sp.	A	H
148	7.0624387907061	0.00405008451005888	Bacteria	Bacteria	Proteobacteria	Pseudomonas sp.	A	H
148	10.845852579117	0.00490334324046316	Bacteria	Bacteria	Proteobacteria	Pseudomonas sp.	A	H
148	12.7148958306442	0.00740850769525216	Bacteria	Bacteria	Proteobacteria	Pseudomonas sp.	A	H
148	13.2775613947308	0.00757675144394631	Bacteria	Bacteria	Proteobacteria	Pseudomonas sp.	A	H
148	15.8903468666717	0.0101044840547658	Bacteria	Bacteria	Proteobacteria	Pseudomonas sp.	A	H
148	17.8172231467449	0.0110555314037657	Bacteria	Bacteria	Proteobacteria	Pseudomonas sp.	A	H
148	19.8265557978481	0.0156063352978468	Bacteria	Bacteria	Proteobacteria	Pseudomonas sp.	A	H
148	22.2064561775308	0.0178641989934579	Bacteria	Bacteria	Proteobacteria	Pseudomonas sp.	A	H
148	24.7770564884265	0.0201033085897068	Bacteria	Bacteria	Proteobacteria	Pseudomonas sp.	A	H
148	27.757362046555	0.0244867274222887	Bacteria	Bacteria	Proteobacteria	Pseudomonas sp.	A	H
148	33.1747622268752	0.0160778297259772	Bacteria	Bacteria	Proteobacteria	Pseudomonas sp.	A	H
148	34.6107840044436	0.00866936898472613	Bacteria	Bacteria	Proteobacteria	Pseudomonas sp.	A	H
149	9.87587341484306	0.000959843635340791	Bacteria	Bacteria	Proteobacteria	Xanthomonas campestris	A	H
149	14.8781000528514	0.00199876920950694	Bacteria	Bacteria	Proteobacteria	Xanthomonas campestris	A	H
149	19.8773621445713	0.00294436811832018	Bacteria	Bacteria	Proteobacteria	Xanthomonas campestris	A	H
149	24.8983459268461	0.00430172072974036	Bacteria	Bacteria	Proteobacteria	Xanthomonas campestris	A	H
149	29.8578988337594	0.00470993662733729	Bacteria	Bacteria	Proteobacteria	Xanthomonas campestris	A	H
149	34.8659397877157	0.00364800319316128	Bacteria	Bacteria	Proteobacteria	Xanthomonas campestris	A	H
150	17.8877924079692	0.000678996888580258	Bacteria	Bacteria	Proteobacteria	Xylella fastidiosa	A	H
150	20.8657644735429	0.00113184639510088	Bacteria	Bacteria	Proteobacteria	Xylella fastidiosa	A	H
150	21.8842073752609	0.00139082101805145	Bacteria	Bacteria	Proteobacteria	Xylella fastidiosa	A	H
150	24.9096238749179	0.00178095009029819	Bacteria	Bacteria	Proteobacteria	Xylella fastidiosa	A	H
150	26.8571455616449	0.00201531065376798	Bacteria	Bacteria	Proteobacteria	Xylella fastidiosa	A	H
150	27.9186775261352	0.00228051142665727	Bacteria	Bacteria	Proteobacteria	Xylella fastidiosa	A	H
150	28.9109078154168	0.00210009408336887	Bacteria	Bacteria	Proteobacteria	Xylella fastidiosa	A	H
150	31.928233480411	0.00152280430705376	Bacteria	Bacteria	Proteobacteria	Xylella fastidiosa	A	H
151	22.0634920635	0.000893159379627707	Bacteria	Bacteria	Proteobacteria	Citrobacter intermedius	AN	H
151	24.9206349206	0.00136944112418533	Bacteria	Bacteria	Proteobacteria	Citrobacter intermedius	AN	H
151	30.1058201058	0.00221714248853777	Bacteria	Bacteria	Proteobacteria	Citrobacter intermedius	AN	H
151	34.0211640212	0.00350443738967407	Bacteria	Bacteria	Proteobacteria	Citrobacter intermedius	AN	H
151	34.9206349206	0.00378407906198243	Bacteria	Bacteria	Proteobacteria	Citrobacter intermedius	AN	H
151	36.1375661376	0.0040861846014894	Bacteria	Bacteria	Proteobacteria	Citrobacter intermedius	AN	H
151	37.037037037	0.00450860858844977	Bacteria	Bacteria	Proteobacteria	Citrobacter intermedius	AN	H
151	38.1481481481	0.00468586484391694	Bacteria	Bacteria	Proteobacteria	Citrobacter intermedius	AN	H
151	39.1534391534	0.00347230290592775	Bacteria	Bacteria	Proteobacteria	Citrobacter intermedius	AN	H
151	40.1587301587	0.000785917870951385	Bacteria	Bacteria	Proteobacteria	Citrobacter intermedius	AN	H
152	25.1405713096	0.0102037850126668	Bacteria	Bacteria	Firmicutes	Sporohalobacter marismortui	AN	H
152	27.7760230468	0.0112823661101667	Bacteria	Bacteria	Firmicutes	Sporohalobacter marismortui	AN	H
152	32.7001839575	0.0159275103259166	Bacteria	Bacteria	Firmicutes	Sporohalobacter marismortui	AN	H
152	36.7132345285	0.0263781628545	Bacteria	Bacteria	Firmicutes	Sporohalobacter marismortui	AN	H
152	41.6103224463	0.0264315278886668	Bacteria	Bacteria	Firmicutes	Sporohalobacter marismortui	AN	H
152	44.7736975461	0.0264248030266668	Bacteria	Bacteria	Firmicutes	Sporohalobacter marismortui	AN	H
152	52.0146818923	0.00166451181840334	Bacteria	Bacteria	Firmicutes	Sporohalobacter marismortui	AN	H
153	25.8279404656	0.000884055147933335	Bacteria	Bacteria	Firmicutes	Halobacteroides acetoethylicus	AN	H
153	29.8601461666	0.00107777633487	Bacteria	Bacteria	Firmicutes	Halobacteroides acetoethylicus	AN	H
153	33.5101256051	0.00153284418760666	Bacteria	Bacteria	Firmicutes	Halobacteroides acetoethylicus	AN	H
153	37.0338506158	0.00123788498582334	Bacteria	Bacteria	Firmicutes	Halobacteroides acetoethylicus	AN	H
154	24.5872996747	0.000295697440120137	Bacteria	Bacteria	Firmicutes	Sporohalobacter lortetii	AN	H
154	24.6809856609	0.000584229944036109	Bacteria	Bacteria	Firmicutes	Sporohalobacter lortetii	AN	H
154	29.675864562	0.00153141359065972	Bacteria	Bacteria	Firmicutes	Sporohalobacter lortetii	AN	H
154	29.819255332	0.00105193815185417	Bacteria	Bacteria	Firmicutes	Sporohalobacter lortetii	AN	H
154	36.5212676226	0.00166320657776389	Bacteria	Bacteria	Firmicutes	Sporohalobacter lortetii	AN	H
154	36.636642969	0.00161660834304167	Bacteria	Bacteria	Firmicutes	Sporohalobacter lortetii	AN	H
154	44.3839619231	0.00170143700379167	Bacteria	Bacteria	Firmicutes	Sporohalobacter lortetii	AN	H
154	44.5035546451	0.00158967445877083	Bacteria	Bacteria	Firmicutes	Sporohalobacter lortetii	AN	H
154	52.6894806603	0.000105748182511806	Bacteria	Bacteria	Firmicutes	Sporohalobacter lortetii	AN	H
154	52.9123990842	0.000133571146456945	Bacteria	Bacteria	Firmicutes	Sporohalobacter lortetii	AN	H
155	37	0.00296216743829036	Bacteria	Bacteria	Firmicutes	Haloincola saccharolytica	AN	H
156	1.54811715481	0.00048034939162135	Eukarya	Chromista	Haptophyta	Phaeocystis globosa	A	A
156	4.03347280335	0.000627395123749537	Eukarya	Chromista	Haptophyta	Phaeocystis globosa	A	A
156	10.0334728033	0.000640465855494245	Eukarya	Chromista	Haptophyta	Phaeocystis globosa	A	A
156	12.0418410042	0.000853954473990751	Eukarya	Chromista	Haptophyta	Phaeocystis globosa	A	A
157	6.04184100418	0.000387508752904063	Eukarya	Chromista	Haptophyta	Phaeocystis pouchetii	A	A
157	10.0585774059	0.000430967678463129	Eukarya	Chromista	Haptophyta	Phaeocystis pouchetii	A	A
157	10.0836820084	0.00048034939162135	Eukarya	Chromista	Haptophyta	Phaeocystis pouchetii	A	A
157	12.0418410042	0.000562360263360268	Eukarya	Chromista	Haptophyta	Phaeocystis pouchetii	A	A
157	12.0418410042	0.000583715716399123	Eukarya	Chromista	Haptophyta	Phaeocystis pouchetii	A	A
157	14.0753138075	0.000788265668299603	Eukarya	Chromista	Haptophyta	Phaeocystis pouchetii	A	A
158	4.05857740586	0.000223310128791981	Eukarya	Chromista	Haptophyta	Phaeocystis pouchetii	A	A
158	6.04184100418	0.000443399438418714	Eukarya	Chromista	Haptophyta	Phaeocystis pouchetii	A	A
158	12.0418410042	0.000654092788589791	Eukarya	Chromista	Haptophyta	Phaeocystis pouchetii	A	A
158	18.0167364017	0.00112472052672054	Eukarya	Chromista	Haptophyta	Phaeocystis pouchetii	A	A
158	20.0753138075	0.00153711805318653	Eukarya	Chromista	Haptophyta	Phaeocystis pouchetii	A	A
159	6.06694560669	0.000363098752721639	Eukarya	Chromista	Haptophyta	Phaeocystis pouchetii	A	A
159	12.0418410042	0.000737816665527178	Eukarya	Chromista	Haptophyta	Phaeocystis pouchetii	A	A
159	14.050209205	0.00119775432715809	Eukarya	Chromista	Haptophyta	Phaeocystis pouchetii	A	A
159	14.0753138075	0.000970811402014993	Eukarya	Chromista	Haptophyta	Phaeocystis pouchetii	A	A
159	18.0418410042	0.000886798876840834	Eukarya	Chromista	Haptophyta	Phaeocystis pouchetii	A	A
160	37	0.00115524530093324	Archaea	Archaea	Euryarchaeota	Methanoplanus petrolearius	AN	H
161	10.2374670185	1.01891687192777e-05	Eukarya	Animalia	Arthropoda	Acarus siro	A	H
161	12.6121372032	3.91637119183524e-05	Eukarya	Animalia	Arthropoda	Acarus siro	A	H
161	12.6649076517	3.97877386931402e-05	Eukarya	Animalia	Arthropoda	Acarus siro	A	H
161	12.7176781003	4.0410482473007e-05	Eukarya	Animalia	Arthropoda	Acarus siro	A	H
161	15.1451187335	6.86795721405532e-05	Eukarya	Animalia	Arthropoda	Acarus siro	A	H
161	18.0474934037	0.000101708779500808	Eukarya	Animalia	Arthropoda	Acarus siro	A	H
161	18.1002638522	0.000102210156309086	Eukarya	Animalia	Arthropoda	Acarus siro	A	H
161	18.1530343008	0.000102705481062552	Eukarya	Animalia	Arthropoda	Acarus siro	A	H
161	20.1055408971	0.00011707337133439	Eukarya	Animalia	Arthropoda	Acarus siro	A	H
161	22.5857519789	0.00012636457359205	Eukarya	Animalia	Arthropoda	Acarus siro	A	H
161	25.0131926121	0.000128888238082826	Eukarya	Animalia	Arthropoda	Acarus siro	A	H
161	25.0659630607	0.000128874343749998	Eukarya	Animalia	Arthropoda	Acarus siro	A	H
161	27.4934036939	0.000124068477492757	Eukarya	Animalia	Arthropoda	Acarus siro	A	H
161	27.5461741425	0.000123854589503122	Eukarya	Animalia	Arthropoda	Acarus siro	A	H
161	27.598944591	0.000123635262962369	Eukarya	Animalia	Arthropoda	Acarus siro	A	H
161	30.0791556728	0.000108154190038831	Eukarya	Animalia	Arthropoda	Acarus siro	A	H
161	30.1319261214	0.000107736675545685	Eukarya	Animalia	Arthropoda	Acarus siro	A	H
161	32.5593667546	8.68242967267154e-05	Eukarya	Animalia	Arthropoda	Acarus siro	A	H
161	32.6121372032	8.63623092736216e-05	Eukarya	Animalia	Arthropoda	Acarus siro	A	H
161	34.9868073879	6.61629066525694e-05	Eukarya	Animalia	Arthropoda	Acarus siro	A	H
161	35.0395778364	6.57205570306324e-05	Eukarya	Animalia	Arthropoda	Acarus siro	A	H
162	10.0133181776	5.43550390807182e-06	Eukarya	Animalia	Arthropoda	Aleuroglyphus ovatus	A	H
162	12.4661069455	3.40200196904656e-05	Eukarya	Animalia	Arthropoda	Aleuroglyphus ovatus	A	H
162	12.4680583268	3.40402581142447e-05	Eukarya	Animalia	Arthropoda	Aleuroglyphus ovatus	A	H
162	12.4689364484	3.40493634611672e-05	Eukarya	Animalia	Arthropoda	Aleuroglyphus ovatus	A	H
162	12.5134279428	3.45091731638434e-05	Eukarya	Animalia	Arthropoda	Aleuroglyphus ovatus	A	H
162	12.5143060644	3.45182192512734e-05	Eukarya	Animalia	Arthropoda	Aleuroglyphus ovatus	A	H
162	14.9567525112	5.98493376972551e-05	Eukarya	Animalia	Arthropoda	Aleuroglyphus ovatus	A	H
162	14.9588990307	5.98756256492671e-05	Eukarya	Animalia	Arthropoda	Aleuroglyphus ovatus	A	H
162	14.960850412	5.98995357784101e-05	Eukarya	Animalia	Arthropoda	Aleuroglyphus ovatus	A	H
162	14.9627042243	5.99222609706258e-05	Eukarya	Animalia	Arthropoda	Aleuroglyphus ovatus	A	H
162	14.9632896387	5.99294394914899e-05	Eukarya	Animalia	Arthropoda	Aleuroglyphus ovatus	A	H
162	17.9979803203	9.96688696715147e-05	Eukarya	Animalia	Arthropoda	Aleuroglyphus ovatus	A	H
162	18.0007122542	9.96967137431027e-05	Eukarya	Animalia	Arthropoda	Aleuroglyphus ovatus	A	H
162	18.0013952377	9.97036696800784e-05	Eukarya	Animalia	Arthropoda	Aleuroglyphus ovatus	A	H
162	18.0038344643	9.97284957057069e-05	Eukarya	Animalia	Arthropoda	Aleuroglyphus ovatus	A	H
162	18.0526189977	0.000100219583068703	Eukarya	Animalia	Arthropoda	Aleuroglyphus ovatus	A	H
162	20.0632247552	0.0001131904890832	Eukarya	Animalia	Arthropoda	Aleuroglyphus ovatus	A	H
162	20.065761551	0.000113200069898027	Eukarya	Animalia	Arthropoda	Aleuroglyphus ovatus	A	H
162	20.0705424352	0.000113218093969433	Eukarya	Animalia	Arthropoda	Aleuroglyphus ovatus	A	H
162	20.0710302806	0.000113219930797787	Eukarya	Animalia	Arthropoda	Aleuroglyphus ovatus	A	H
162	20.0723962475	0.000113225071583472	Eukarya	Animalia	Arthropoda	Aleuroglyphus ovatus	A	H
162	20.0736646454	0.000113229842083629	Eukarya	Animalia	Arthropoda	Aleuroglyphus ovatus	A	H
162	22.5069395999	0.000118824540102585	Eukarya	Animalia	Arthropoda	Aleuroglyphus ovatus	A	H
162	22.5561144095	0.00011890464998425	Eukarya	Animalia	Arthropoda	Aleuroglyphus ovatus	A	H
162	22.5605050175	0.000118911814120244	Eukarya	Animalia	Arthropoda	Aleuroglyphus ovatus	A	H
162	22.5640175039	0.000118917546731468	Eukarya	Animalia	Arthropoda	Aleuroglyphus ovatus	A	H
162	22.5652859018	0.000118919617108128	Eukarya	Animalia	Arthropoda	Aleuroglyphus ovatus	A	H
162	24.9969997512	0.000122313940865971	Eukarya	Animalia	Arthropoda	Aleuroglyphus ovatus	A	H
162	25.0021709117	0.000122318159975694	Eukarya	Animalia	Arthropoda	Aleuroglyphus ovatus	A	H
162	25.0519311358	0.000122357702227353	Eukarya	Animalia	Arthropoda	Aleuroglyphus ovatus	A	H
162	25.0535898099	0.00012235898669224	Eukarya	Animalia	Arthropoda	Aleuroglyphus ovatus	A	H
162	27.5402350439	0.000118948083445473	Eukarya	Animalia	Arthropoda	Aleuroglyphus ovatus	A	H
162	27.5445280828	0.000118927995954613	Eukarya	Animalia	Arthropoda	Aleuroglyphus ovatus	A	H
162	27.5449183591	0.000118926166543555	Eukarya	Animalia	Arthropoda	Aleuroglyphus ovatus	A	H
162	27.5938980306	0.000118692241335102	Eukarya	Animalia	Arthropoda	Aleuroglyphus ovatus	A	H
162	29.9753638107	9.61380979633666e-05	Eukarya	Animalia	Arthropoda	Aleuroglyphus ovatus	A	H
162	29.9782908827	9.60958806685437e-05	Eukarya	Animalia	Arthropoda	Aleuroglyphus ovatus	A	H
162	29.9819985072	9.60423509273889e-05	Eukarya	Animalia	Arthropoda	Aleuroglyphus ovatus	A	H
162	30.0088300005	9.56531765032924e-05	Eukarya	Animalia	Arthropoda	Aleuroglyphus ovatus	A	H
162	30.0102935365	9.56318600086104e-05	Eukarya	Animalia	Arthropoda	Aleuroglyphus ovatus	A	H
162	30.0208309957	9.54781138833479e-05	Eukarya	Animalia	Arthropoda	Aleuroglyphus ovatus	A	H
162	30.0249288965	9.54181967178452e-05	Eukarya	Animalia	Arthropoda	Aleuroglyphus ovatus	A	H
162	30.0339052507	9.52867003165243e-05	Eukarya	Animalia	Arthropoda	Aleuroglyphus ovatus	A	H
162	30.0354663557	9.52637962142624e-05	Eukarya	Animalia	Arthropoda	Aleuroglyphus ovatus	A	H
162	32.4304942361	6.08910782478154e-05	Eukarya	Animalia	Arthropoda	Aleuroglyphus ovatus	A	H
162	32.440641419	6.08045405212418e-05	Eukarya	Animalia	Arthropoda	Aleuroglyphus ovatus	A	H
162	32.4422025241	6.0791312504807e-05	Eukarya	Animalia	Arthropoda	Aleuroglyphus ovatus	A	H
162	32.4482518062	6.07402691354972e-05	Eukarya	Animalia	Arthropoda	Aleuroglyphus ovatus	A	H
162	32.4958655108	6.03503912782405e-05	Eukarya	Animalia	Arthropoda	Aleuroglyphus ovatus	A	H
162	32.4999634116	6.03178166100794e-05	Eukarya	Animalia	Arthropoda	Aleuroglyphus ovatus	A	H
162	34.9852426787	5.96437071120508e-05	Eukarya	Animalia	Arthropoda	Aleuroglyphus ovatus	A	H
162	34.9877794744	5.96528130671086e-05	Eukarya	Animalia	Arthropoda	Aleuroglyphus ovatus	A	H
162	34.9885600269	5.96556149753809e-05	Eukarya	Animalia	Arthropoda	Aleuroglyphus ovatus	A	H
162	34.9955849997	5.96808332236233e-05	Eukarya	Animalia	Arthropoda	Aleuroglyphus ovatus	A	H
162	35.0065127352	5.97200609498218e-05	Eukarya	Animalia	Arthropoda	Aleuroglyphus ovatus	A	H
162	35.0391983725	5.98373827580699e-05	Eukarya	Animalia	Arthropoda	Aleuroglyphus ovatus	A	H
163	9.90555956461	3.11689049790647e-06	Eukarya	Animalia	Arthropoda	Tyrophagus putrescentiae	A	H
163	12.3728033673	3.34572057942297e-05	Eukarya	Animalia	Arthropoda	Tyrophagus putrescentiae	A	H
163	12.3753177559	3.34866112184665e-05	Eukarya	Animalia	Arthropoda	Tyrophagus putrescentiae	A	H
163	12.3866325045	3.36188794942438e-05	Eukarya	Animalia	Arthropoda	Tyrophagus putrescentiae	A	H
163	12.4460977946	3.43126396940236e-05	Eukarya	Animalia	Arthropoda	Tyrophagus putrescentiae	A	H
163	12.4525094855	3.43873160168883e-05	Eukarya	Animalia	Arthropoda	Tyrophagus putrescentiae	A	H
163	12.4537666798	3.44019557974358e-05	Eukarya	Animalia	Arthropoda	Tyrophagus putrescentiae	A	H
163	14.9329538283	6.53267465394006e-05	Eukarya	Animalia	Arthropoda	Tyrophagus putrescentiae	A	H
163	14.9363482529	6.53770336886458e-05	Eukarya	Animalia	Arthropoda	Tyrophagus putrescentiae	A	H
163	14.9976993344	6.62920236858415e-05	Eukarya	Animalia	Arthropoda	Tyrophagus putrescentiae	A	H
163	14.9997108453	6.63222172046383e-05	Eukarya	Animalia	Arthropoda	Tyrophagus putrescentiae	A	H
163	17.8058942297	0.000109920362888271	Eukarya	Animalia	Arthropoda	Tyrophagus putrescentiae	A	H
163	17.862467973	0.000110610044391685	Eukarya	Animalia	Arthropoda	Tyrophagus putrescentiae	A	H
163	17.863348009	0.000110620645133901	Eukarya	Animalia	Arthropoda	Tyrophagus putrescentiae	A	H
163	17.8662395559	0.000110655448276635	Eukarya	Animalia	Arthropoda	Tyrophagus putrescentiae	A	H
163	17.8687539444	0.000110685677142668	Eukarya	Animalia	Arthropoda	Tyrophagus putrescentiae	A	H
163	19.8210509641	0.000125720871442164	Eukarya	Animalia	Arthropoda	Tyrophagus putrescentiae	A	H
163	19.8796362183	0.000125953745989635	Eukarya	Animalia	Arthropoda	Tyrophagus putrescentiae	A	H
163	19.880139096	0.000125955700015008	Eukarya	Animalia	Arthropoda	Tyrophagus putrescentiae	A	H
163	19.8859221897	0.000125978116601151	Eukarya	Animalia	Arthropoda	Tyrophagus putrescentiae	A	H
163	19.8895680532	0.000125992197194831	Eukarya	Animalia	Arthropoda	Tyrophagus putrescentiae	A	H
163	22.379692792	0.000129375645213682	Eukarya	Animalia	Arthropoda	Tyrophagus putrescentiae	A	H
163	22.4421753484	0.000129381645083018	Eukarya	Animalia	Arthropoda	Tyrophagus putrescentiae	A	H
163	22.4425525067	0.000129381681251979	Eukarya	Animalia	Arthropoda	Tyrophagus putrescentiae	A	H
163	22.4440611399	0.000129381825939587	Eukarya	Animalia	Arthropoda	Tyrophagus putrescentiae	A	H
163	22.4488384782	0.000129382284315524	Eukarya	Animalia	Arthropoda	Tyrophagus putrescentiae	A	H
163	24.8689374948	0.000129924462157434	Eukarya	Animalia	Arthropoda	Tyrophagus putrescentiae	A	H
163	24.8735891137	0.000129926618737701	Eukarya	Animalia	Arthropoda	Tyrophagus putrescentiae	A	H
163	24.9343115981	0.000129955323208633	Eukarya	Animalia	Arthropoda	Tyrophagus putrescentiae	A	H
163	24.938083181	0.000129957138279303	Eukarya	Animalia	Arthropoda	Tyrophagus putrescentiae	A	H
163	24.938963217	0.000129957562313599	Eukarya	Animalia	Arthropoda	Tyrophagus putrescentiae	A	H
163	25.0025772483	0.000129988699083553	Eukarya	Animalia	Arthropoda	Tyrophagus putrescentiae	A	H
163	27.3610737445	0.000130734016392437	Eukarya	Animalia	Arthropoda	Tyrophagus putrescentiae	A	H
163	27.3614509028	0.000130733907913266	Eukarya	Animalia	Arthropoda	Tyrophagus putrescentiae	A	H
163	27.3640910108	0.000130733145100203	Eukarya	Animalia	Arthropoda	Tyrophagus putrescentiae	A	H
163	29.8552215051	0.000126322513618235	Eukarya	Animalia	Arthropoda	Tyrophagus putrescentiae	A	H
163	29.8576101742	0.000126313784799664	Eukarya	Animalia	Arthropoda	Tyrophagus putrescentiae	A	H
163	29.8582387714	0.000126311486006011	Eukarya	Animalia	Arthropoda	Tyrophagus putrescentiae	A	H
163	29.9208470472	0.000126078903961723	Eukarya	Animalia	Arthropoda	Tyrophagus putrescentiae	A	H
163	29.9276358964	0.000126053253380892	Eukarya	Animalia	Arthropoda	Tyrophagus putrescentiae	A	H
163	29.9888612586	0.000125818143590125	Eukarya	Animalia	Arthropoda	Tyrophagus putrescentiae	A	H
163	32.4232922901	0.000113827105146428	Eukarya	Animalia	Arthropoda	Tyrophagus putrescentiae	A	H
163	32.4242980456	0.00011382228665557	Eukarya	Animalia	Arthropoda	Tyrophagus putrescentiae	A	H
163	32.4258066787	0.000113815060935618	Eukarya	Animalia	Arthropoda	Tyrophagus putrescentiae	A	H
163	32.4273153119	0.000113807837638129	Eukarya	Animalia	Arthropoda	Tyrophagus putrescentiae	A	H
163	32.4978439118	0.00011347289206508	Eukarya	Animalia	Arthropoda	Tyrophagus putrescentiae	A	H
163	34.9129141512	0.000104033302573425	Eukarya	Animalia	Arthropoda	Tyrophagus putrescentiae	A	H
163	34.9161828564	0.000104021382470815	Eukarya	Animalia	Arthropoda	Tyrophagus putrescentiae	A	H
163	34.9846999454	0.000103771106855343	Eukarya	Animalia	Arthropoda	Tyrophagus putrescentiae	A	H
163	34.9924945501	0.000103742605491357	Eukarya	Animalia	Arthropoda	Tyrophagus putrescentiae	A	H
163	34.9945060609	0.000103735250030201	Eukarya	Animalia	Arthropoda	Tyrophagus putrescentiae	A	H
163	35.0011691907	0.000103710884725037	Eukarya	Animalia	Arthropoda	Tyrophagus putrescentiae	A	H
164	50	0.0014	Archaea	Archaea	Euryarchaeota	Methanoculleus receptaculi	AN	H
165	38.5	0.000577622650466619	Bacteria	Bacteria	Firmicutes	Butyribacterium methylotrophicum	AN	H
166	65	0.00231049060186648	Archaea	Archaea	Euryarchaeota	Methermicoccus shengliensis	AN	H
167	45	0.00305	Archaea	Archaea	Euryarchaeota	Methanoculleus oldenburgensis	AN	H
168	15	2.5e-05	Eukarya	Animalia	Arthropoda	Diaphorina citri	A	H
168	20	6.38888888888888e-05	Eukarya	Animalia	Arthropoda	Diaphorina citri	A	H
168	25	0.0001125	Eukarya	Animalia	Arthropoda	Diaphorina citri	A	H
168	28	0.000138194444444444	Eukarya	Animalia	Arthropoda	Diaphorina citri	A	H
168	30	9.02777777777778e-05	Eukarya	Animalia	Arthropoda	Diaphorina citri	A	H
169	40	0.00275058404984106	Bacteria	Bacteria	Firmicutes	Haloincola saccharolytica	AN	H
170	37	0.000444325115743556	Archaea	Archaea	Euryarchaeota	Halococcus salifodinae	A	H
171	60	0.00217970811496838	Bacteria	Bacteria	Firmicutes	Halothemothrix orenii	AN	H
172	6.42022911124457	0.001116213376305	Bacteria	Bacteria	Actinobacteria	Cellulomonas sp.	A	H
172	7.77053207745553	0.00129825133711334	Bacteria	Bacteria	Actinobacteria	Cellulomonas sp.	A	H
172	9.31673006883915	0.00108990213492	Bacteria	Bacteria	Actinobacteria	Cellulomonas sp.	A	H
172	10.6029075533235	0.00163494343723	Bacteria	Bacteria	Actinobacteria	Cellulomonas sp.	A	H
172	12.1805281661865	0.0019474844901	Bacteria	Bacteria	Actinobacteria	Cellulomonas sp.	A	H
172	13.3517806416682	0.00210865925056667	Bacteria	Bacteria	Actinobacteria	Cellulomonas sp.	A	H
172	14.5801269683492	0.00201042079023333	Bacteria	Bacteria	Actinobacteria	Cellulomonas sp.	A	H
172	15.9147949968423	0.00239473930315	Bacteria	Bacteria	Actinobacteria	Cellulomonas sp.	A	H
172	17.4069802678312	0.00265552478515	Bacteria	Bacteria	Actinobacteria	Cellulomonas sp.	A	H
172	18.7680635721326	0.00359230721925	Bacteria	Bacteria	Actinobacteria	Cellulomonas sp.	A	H
172	19.9941369172863	0.00401530766701666	Bacteria	Bacteria	Actinobacteria	Cellulomonas sp.	A	H
172	21.4790882231325	0.0046331583566	Bacteria	Bacteria	Actinobacteria	Cellulomonas sp.	A	H
172	22.9791599486983	0.0046331583566	Bacteria	Bacteria	Actinobacteria	Cellulomonas sp.	A	H
172	24.0889566475412	0.00530373993424999	Bacteria	Bacteria	Actinobacteria	Cellulomonas sp.	A	H
172	25.5646426435172	0.00513770615170001	Bacteria	Bacteria	Actinobacteria	Cellulomonas sp.	A	H
172	26.7970262142028	0.00421151417506667	Bacteria	Bacteria	Actinobacteria	Cellulomonas sp.	A	H
172	28.351879050111	0.00285252538071667	Bacteria	Bacteria	Actinobacteria	Cellulomonas sp.	A	H
173	6.7341374607077	0.000288866020935001	Bacteria	Bacteria	Proteobacteria	Salmonella typhimurium	FA	H
173	8.95138954014453	0.000687226021891669	Bacteria	Bacteria	Proteobacteria	Salmonella typhimurium	FA	H
173	10.4645428684344	0.00137256037546	Bacteria	Bacteria	Proteobacteria	Salmonella typhimurium	FA	H
173	11.7612180589287	0.00191675907461667	Bacteria	Bacteria	Proteobacteria	Salmonella typhimurium	FA	H
173	13.3988307745777	0.00261362863513334	Bacteria	Bacteria	Proteobacteria	Salmonella typhimurium	FA	H
173	15.0553769925959	0.00296821746553333	Bacteria	Bacteria	Proteobacteria	Salmonella typhimurium	FA	H
173	16.4905934099025	0.00445257194208334	Bacteria	Bacteria	Proteobacteria	Salmonella typhimurium	FA	H
173	18.0373299961196	0.00543177710123333	Bacteria	Bacteria	Proteobacteria	Salmonella typhimurium	FA	H
173	19.5515658813697	0.00588131360723333	Bacteria	Bacteria	Proteobacteria	Salmonella typhimurium	FA	H
173	21.1312555865588	0.00764594642613334	Bacteria	Bacteria	Proteobacteria	Salmonella typhimurium	FA	H
173	22.6277786256231	0.00910757016908333	Bacteria	Bacteria	Proteobacteria	Salmonella typhimurium	FA	H
173	24.1395996248492	0.0110225043980667	Bacteria	Bacteria	Proteobacteria	Salmonella typhimurium	FA	H
173	25.6157897441592	0.0100193928081667	Bacteria	Bacteria	Proteobacteria	Salmonella typhimurium	FA	H
173	27.1583891235086	0.01421621405005	Bacteria	Bacteria	Proteobacteria	Salmonella typhimurium	FA	H
173	28.7692326329594	0.0158901980780166	Bacteria	Bacteria	Proteobacteria	Salmonella typhimurium	FA	H
173	30.3974497698932	0.0133400677622666	Bacteria	Bacteria	Proteobacteria	Salmonella typhimurium	FA	H
173	32.9534988159336	0.0230904066166666	Bacteria	Bacteria	Proteobacteria	Salmonella typhimurium	FA	H
174	12.5	0.000198333333333332	Bacteria	Bacteria	Firmicutes	Clostridium botulinum	AN	H
174	15	0.000598333333333335	Bacteria	Bacteria	Firmicutes	Clostridium botulinum	AN	H
174	17.5	0.00218333333333333	Bacteria	Bacteria	Firmicutes	Clostridium botulinum	AN	H
174	20	0.00433333333333333	Bacteria	Bacteria	Firmicutes	Clostridium botulinum	AN	H
174	25	0.00891666666666667	Bacteria	Bacteria	Firmicutes	Clostridium botulinum	AN	H
174	30	0.0152833333333333	Bacteria	Bacteria	Firmicutes	Clostridium botulinum	AN	H
174	37	0.0247500000000001	Bacteria	Bacteria	Firmicutes	Clostridium botulinum	AN	H
174	42.5	0.0217499999999999	Bacteria	Bacteria	Firmicutes	Clostridium botulinum	AN	H
174	45	0.00888333333333334	Bacteria	Bacteria	Firmicutes	Clostridium botulinum	AN	H
175	12.5	0.000178333333333335	Bacteria	Bacteria	Firmicutes	Clostridium botulinum	AN	H
175	15	0.000576666666666668	Bacteria	Bacteria	Firmicutes	Clostridium botulinum	AN	H
175	17.5	0.00213333333333334	Bacteria	Bacteria	Firmicutes	Clostridium botulinum	AN	H
175	20	0.00431666666666666	Bacteria	Bacteria	Firmicutes	Clostridium botulinum	AN	H
175	25	0.00888333333333334	Bacteria	Bacteria	Firmicutes	Clostridium botulinum	AN	H
175	30	0.0164999999999999	Bacteria	Bacteria	Firmicutes	Clostridium botulinum	AN	H
175	37	0.0262666666666666	Bacteria	Bacteria	Firmicutes	Clostridium botulinum	AN	H
175	42.5	0.0179333333333334	Bacteria	Bacteria	Firmicutes	Clostridium botulinum	AN	H
175	45	0.00794999999999999	Bacteria	Bacteria	Firmicutes	Clostridium botulinum	AN	H
176	-1.89937095143	1.27679561417016e-05	Bacteria	Bacteria	Proteobacteria	Desulfofaba gelida	AN	A
176	-1.88106965474	1.30437228106166e-05	Bacteria	Bacteria	Proteobacteria	Desulfofaba gelida	AN	A
176	-0.130892226956	3.36918402908744e-05	Bacteria	Bacteria	Proteobacteria	Desulfofaba gelida	AN	A
176	-0.0757193042848	3.40393411030039e-05	Bacteria	Bacteria	Proteobacteria	Desulfofaba gelida	AN	A
176	2.9562143935	5.93308389545482e-05	Bacteria	Bacteria	Proteobacteria	Desulfofaba gelida	AN	A
176	2.97415462012	5.94292233368139e-05	Bacteria	Bacteria	Proteobacteria	Desulfofaba gelida	AN	A
176	5.15790640403	6.61540487987151e-05	Bacteria	Bacteria	Proteobacteria	Desulfofaba gelida	AN	A
176	5.18533356975	6.62960540591238e-05	Bacteria	Bacteria	Proteobacteria	Desulfofaba gelida	AN	A
176	7.50581055354	8.03095813279857e-05	Bacteria	Bacteria	Proteobacteria	Desulfofaba gelida	AN	A
176	7.55807367623	8.01312799380158e-05	Bacteria	Bacteria	Proteobacteria	Desulfofaba gelida	AN	A
177	-1.93343542383	0.000121074863861298	Bacteria	Bacteria	Proteobacteria	Desulfofrigus fragile	AN	A
177	-0.114465438439	0.000177456635375241	Bacteria	Bacteria	Proteobacteria	Desulfofrigus fragile	AN	A
177	-0.0972341327805	0.000177960488686933	Bacteria	Bacteria	Proteobacteria	Desulfofrigus fragile	AN	A
177	3.56870847665	0.00026579195733514	Bacteria	Bacteria	Proteobacteria	Desulfofrigus fragile	AN	A
177	3.59942515196	0.000266365890851224	Bacteria	Bacteria	Proteobacteria	Desulfofrigus fragile	AN	A
177	6.82235781935	0.000316623866957236	Bacteria	Bacteria	Proteobacteria	Desulfofrigus fragile	AN	A
177	6.82271120954	0.000316628825745539	Bacteria	Bacteria	Proteobacteria	Desulfofrigus fragile	AN	A
177	10.4080808557	0.000373646248981553	Bacteria	Bacteria	Proteobacteria	Desulfofrigus fragile	AN	A
177	10.4243368044	0.000373967736262539	Bacteria	Bacteria	Proteobacteria	Desulfofrigus fragile	AN	A
177	13.5525891721	0.000448594595847155	Bacteria	Bacteria	Proteobacteria	Desulfofrigus fragile	AN	A
177	13.5694388164	0.000449047831785375	Bacteria	Bacteria	Proteobacteria	Desulfofrigus fragile	AN	A
177	15.7975780992	0.000507423011747163	Bacteria	Bacteria	Proteobacteria	Desulfofrigus fragile	AN	A
177	15.7983838289	0.000507441841142246	Bacteria	Bacteria	Proteobacteria	Desulfofrigus fragile	AN	A
177	17.9663054234	0.000542544668155838	Bacteria	Bacteria	Proteobacteria	Desulfofrigus fragile	AN	A
177	18.0112990623	0.000542831794380114	Bacteria	Bacteria	Proteobacteria	Desulfofrigus fragile	AN	A
177	19.6657588465	0.000540721852522896	Bacteria	Bacteria	Proteobacteria	Desulfofrigus fragile	AN	A
177	19.6998115252	0.000540479008778393	Bacteria	Bacteria	Proteobacteria	Desulfofrigus fragile	AN	A
177	23.5017528153	0.000489023471262313	Bacteria	Bacteria	Proteobacteria	Desulfofrigus fragile	AN	A
178	-1.6634720656	1.22113325888521e-05	Bacteria	Bacteria	Proteobacteria	Desulfofrigus marinus	AN	A
178	-1.66043375618	1.22219471427862e-05	Bacteria	Bacteria	Proteobacteria	Desulfofrigus marinus	AN	A
178	-0.10465756893	1.79462143954285e-05	Bacteria	Bacteria	Proteobacteria	Desulfofrigus marinus	AN	A
178	-0.0944384402407	1.79876609697842e-05	Bacteria	Bacteria	Proteobacteria	Desulfofrigus marinus	AN	A
178	3.53500502868	3.79781730858522e-05	Bacteria	Bacteria	Proteobacteria	Desulfofrigus marinus	AN	A
178	3.59426612871	3.8399979862383e-05	Bacteria	Bacteria	Proteobacteria	Desulfofrigus marinus	AN	A
178	5.16998122156	5.03046446592203e-05	Bacteria	Bacteria	Proteobacteria	Desulfofrigus marinus	AN	A
178	5.18105839134	5.03884511898794e-05	Bacteria	Bacteria	Proteobacteria	Desulfofrigus marinus	AN	A
178	7.57497192611	6.50326238202498e-05	Bacteria	Bacteria	Proteobacteria	Desulfofrigus marinus	AN	A
178	7.62977402574	6.52380471670518e-05	Bacteria	Bacteria	Proteobacteria	Desulfofrigus marinus	AN	A
178	9.70752051914	6.67809864359781e-05	Bacteria	Bacteria	Proteobacteria	Desulfofrigus marinus	AN	A
178	9.72368263733	6.67416917283438e-05	Bacteria	Bacteria	Proteobacteria	Desulfofrigus marinus	AN	A
178	11.2815124967	5.9753860065894e-05	Bacteria	Bacteria	Proteobacteria	Desulfofrigus marinus	AN	A
178	11.3185981578	5.95282421763097e-05	Bacteria	Bacteria	Proteobacteria	Desulfofrigus marinus	AN	A
178	13.794257689	4.15407465204206e-05	Bacteria	Bacteria	Proteobacteria	Desulfofrigus marinus	AN	A
178	13.8119530281	4.14024608668278e-05	Bacteria	Bacteria	Proteobacteria	Desulfofrigus marinus	AN	A
179	-1.68887354749	6.88879083816349e-05	Bacteria	Bacteria	Proteobacteria	Desulfotalea arctica	AN	A
179	0.0209418484828	0.000105676621713241	Bacteria	Bacteria	Proteobacteria	Desulfotalea arctica	AN	A
179	5.08746520106	0.000190627939787665	Bacteria	Bacteria	Proteobacteria	Desulfotalea arctica	AN	A
179	5.1218987065	0.000190950201233305	Bacteria	Bacteria	Proteobacteria	Desulfotalea arctica	AN	A
179	6.82253088519	0.000201466498664668	Bacteria	Bacteria	Proteobacteria	Desulfotalea arctica	AN	A
179	6.89423828653	0.000201703007609065	Bacteria	Bacteria	Proteobacteria	Desulfotalea arctica	AN	A
179	11.7041156317	0.000219439642417527	Bacteria	Bacteria	Proteobacteria	Desulfotalea arctica	AN	A
179	11.7780440902	0.000220241423798816	Bacteria	Bacteria	Proteobacteria	Desulfotalea arctica	AN	A
179	13.5389651582	0.000246152521819473	Bacteria	Bacteria	Proteobacteria	Desulfotalea arctica	AN	A
179	13.5603570713	0.000246521176554372	Bacteria	Bacteria	Proteobacteria	Desulfotalea arctica	AN	A
179	15.2591739629	0.000276418046020895	Bacteria	Bacteria	Proteobacteria	Desulfotalea arctica	AN	A
179	15.2669690194	0.000276550140759521	Bacteria	Bacteria	Proteobacteria	Desulfotalea arctica	AN	A
179	18.2043314096	0.000301678441605092	Bacteria	Bacteria	Proteobacteria	Desulfotalea arctica	AN	A
179	18.2587829049	0.000301364217035828	Bacteria	Bacteria	Proteobacteria	Desulfotalea arctica	AN	A
179	19.2882998693	0.000287161672980197	Bacteria	Bacteria	Proteobacteria	Desulfotalea arctica	AN	A
179	19.3000244886	0.000286901078412363	Bacteria	Bacteria	Proteobacteria	Desulfotalea arctica	AN	A
179	23.4947472946	9.03716581163135e-05	Bacteria	Bacteria	Proteobacteria	Desulfotalea arctica	AN	A
179	23.4968473327	9.02475845761332e-05	Bacteria	Bacteria	Proteobacteria	Desulfotalea arctica	AN	A
180	-1.84740849175	0.000105602033247958	Bacteria	Bacteria	Proteobacteria	Desulfotalea psychrophila	AN	A
180	-1.82903886656	0.000106189639549356	Bacteria	Bacteria	Proteobacteria	Desulfotalea psychrophila	AN	A
180	-1.80174481375	0.000107062725610619	Bacteria	Bacteria	Proteobacteria	Desulfotalea psychrophila	AN	A
180	-0.268262770533	0.000156597117854626	Bacteria	Bacteria	Proteobacteria	Desulfotalea psychrophila	AN	A
180	-0.232179832975	0.000157785071810344	Bacteria	Bacteria	Proteobacteria	Desulfotalea psychrophila	AN	A
180	-0.186316407596	0.000159297141062199	Bacteria	Bacteria	Proteobacteria	Desulfotalea psychrophila	AN	A
180	1.46256968483	0.000214289458713854	Bacteria	Bacteria	Proteobacteria	Desulfotalea psychrophila	AN	A
180	1.61778766731	0.000219424876959301	Bacteria	Bacteria	Proteobacteria	Desulfotalea psychrophila	AN	A
180	2.86182862205	0.000258940154545437	Bacteria	Bacteria	Proteobacteria	Desulfotalea psychrophila	AN	A
180	2.95492516913	0.000261710855678509	Bacteria	Bacteria	Proteobacteria	Desulfotalea psychrophila	AN	A
180	4.34413966663	0.000299655177223966	Bacteria	Bacteria	Proteobacteria	Desulfotalea psychrophila	AN	A
180	4.34528108023	0.000299684242790178	Bacteria	Bacteria	Proteobacteria	Desulfotalea psychrophila	AN	A
180	4.40172398295	0.000301118250382757	Bacteria	Bacteria	Proteobacteria	Desulfotalea psychrophila	AN	A
180	5.83495424256	0.000335437218325345	Bacteria	Bacteria	Proteobacteria	Desulfotalea psychrophila	AN	A
180	5.90702737782	0.000337055970042544	Bacteria	Bacteria	Proteobacteria	Desulfotalea psychrophila	AN	A
180	5.9888595994	0.000338881962161609	Bacteria	Bacteria	Proteobacteria	Desulfotalea psychrophila	AN	A
180	7.18768630775	0.000364259869649887	Bacteria	Bacteria	Proteobacteria	Desulfotalea psychrophila	AN	A
180	7.21723465242	0.00036485448582142	Bacteria	Bacteria	Proteobacteria	Desulfotalea psychrophila	AN	A
180	8.57077284096	0.00038927894442309	Bacteria	Bacteria	Proteobacteria	Desulfotalea psychrophila	AN	A
180	8.59686840948	0.000389669754001867	Bacteria	Bacteria	Proteobacteria	Desulfotalea psychrophila	AN	A
180	8.61021581482	0.000389868110128463	Bacteria	Bacteria	Proteobacteria	Desulfotalea psychrophila	AN	A
180	9.86903094189	0.0004027862294739	Bacteria	Bacteria	Proteobacteria	Desulfotalea psychrophila	AN	A
180	9.91061406625	0.000402978392980143	Bacteria	Bacteria	Proteobacteria	Desulfotalea psychrophila	AN	A
180	9.93021071107	0.000403062941475981	Bacteria	Bacteria	Proteobacteria	Desulfotalea psychrophila	AN	A
180	11.3375594172	0.000400020214470208	Bacteria	Bacteria	Proteobacteria	Desulfotalea psychrophila	AN	A
180	11.3459488072	0.000399954067012893	Bacteria	Bacteria	Proteobacteria	Desulfotalea psychrophila	AN	A
180	11.3901286475	0.000399597459062579	Bacteria	Bacteria	Proteobacteria	Desulfotalea psychrophila	AN	A
180	12.6233547083	0.000384094568292532	Bacteria	Bacteria	Proteobacteria	Desulfotalea psychrophila	AN	A
180	12.777830772	0.000381405882174228	Bacteria	Bacteria	Proteobacteria	Desulfotalea psychrophila	AN	A
180	14.0960778787	0.000352698048411257	Bacteria	Bacteria	Proteobacteria	Desulfotalea psychrophila	AN	A
180	14.1245704157	0.000351982083305955	Bacteria	Bacteria	Proteobacteria	Desulfotalea psychrophila	AN	A
180	14.1325888463	0.000351779990472522	Bacteria	Bacteria	Proteobacteria	Desulfotalea psychrophila	AN	A
180	15.3548288012	0.000317997152887174	Bacteria	Bacteria	Proteobacteria	Desulfotalea psychrophila	AN	A
180	15.4027467711	0.000316557447626779	Bacteria	Bacteria	Proteobacteria	Desulfotalea psychrophila	AN	A
180	16.7266724104	0.000273536873596231	Bacteria	Bacteria	Proteobacteria	Desulfotalea psychrophila	AN	A
180	16.7559068664	0.000272517393419526	Bacteria	Bacteria	Proteobacteria	Desulfotalea psychrophila	AN	A
180	17.948969436	0.000229148097213871	Bacteria	Bacteria	Proteobacteria	Desulfotalea psychrophila	AN	A
180	18.0233253985	0.000226383597961728	Bacteria	Bacteria	Proteobacteria	Desulfotalea psychrophila	AN	A
180	18.0656219063	0.000224810683582848	Bacteria	Bacteria	Proteobacteria	Desulfotalea psychrophila	AN	A
181	10	0.00146527777777778	Eukarya	Fungi	Zygomycota	Mucor racemosus	A	H
181	15	0.00440277777777778	Eukarya	Fungi	Zygomycota	Mucor racemosus	A	H
181	20	0.00737638888888888	Eukarya	Fungi	Zygomycota	Mucor racemosus	A	H
181	25	0.00767500000000001	Eukarya	Fungi	Zygomycota	Mucor racemosus	A	H
181	30	0.00501388888888888	Eukarya	Fungi	Zygomycota	Mucor racemosus	A	H
182	10	0.00153472222222222	Eukarya	Fungi	Zygomycota	Mucor racemosus	A	H
182	15	0.00390972222222222	Eukarya	Fungi	Zygomycota	Mucor racemosus	A	H
182	20	0.0068576388888889	Eukarya	Fungi	Zygomycota	Mucor racemosus	A	H
182	25	0.00716944444444444	Eukarya	Fungi	Zygomycota	Mucor racemosus	A	H
182	30	0.00633611111111111	Eukarya	Fungi	Zygomycota	Mucor racemosus	A	H
183	10	0.00167361111111111	Eukarya	Fungi	Zygomycota	Mucor racemosus	A	H
183	15	0.00287638888888889	Eukarya	Fungi	Zygomycota	Mucor racemosus	A	H
183	20	0.00572430555555556	Eukarya	Fungi	Zygomycota	Mucor racemosus	A	H
183	25	0.00662847222222222	Eukarya	Fungi	Zygomycota	Mucor racemosus	A	H
183	30	0.00486944444444444	Eukarya	Fungi	Zygomycota	Mucor racemosus	A	H
184	10	0.00137847222222222	Eukarya	Fungi	Zygomycota	Mucor racemosus	A	H
184	15	0.00229861111111111	Eukarya	Fungi	Zygomycota	Mucor racemosus	A	H
184	20	0.001325	Eukarya	Fungi	Zygomycota	Mucor racemosus	A	H
184	25	0.00136597222222222	Eukarya	Fungi	Zygomycota	Mucor racemosus	A	H
184	30	0.00100208333333334	Eukarya	Fungi	Zygomycota	Mucor racemosus	A	H
185	10	0.00183333333333334	Eukarya	Fungi	Zygomycota	Mucor racemosus	A	H
185	15	0.00363263888888889	Eukarya	Fungi	Zygomycota	Mucor racemosus	A	H
185	20	0.00607708333333333	Eukarya	Fungi	Zygomycota	Mucor racemosus	A	H
185	25	0.00727013888888889	Eukarya	Fungi	Zygomycota	Mucor racemosus	A	H
185	30	0.00563819444444444	Eukarya	Fungi	Zygomycota	Mucor racemosus	A	H
186	10	0.00176527777777777	Eukarya	Fungi	Zygomycota	Mucor racemosus	A	H
186	15	0.00332152777777777	Eukarya	Fungi	Zygomycota	Mucor racemosus	A	H
186	20	0.00554166666666667	Eukarya	Fungi	Zygomycota	Mucor racemosus	A	H
186	25	0.00685555555555555	Eukarya	Fungi	Zygomycota	Mucor racemosus	A	H
186	30	0.00603333333333333	Eukarya	Fungi	Zygomycota	Mucor racemosus	A	H
187	10	0.00161111111111111	Eukarya	Fungi	Zygomycota	Mucor racemosus	A	H
187	15	0.00288611111111111	Eukarya	Fungi	Zygomycota	Mucor racemosus	A	H
187	20	0.00461944444444444	Eukarya	Fungi	Zygomycota	Mucor racemosus	A	H
187	25	0.00547083333333334	Eukarya	Fungi	Zygomycota	Mucor racemosus	A	H
187	30	0.00467430555555555	Eukarya	Fungi	Zygomycota	Mucor racemosus	A	H
188	10	0.001375	Eukarya	Fungi	Zygomycota	Mucor racemosus	A	H
188	15	0.00228125	Eukarya	Fungi	Zygomycota	Mucor racemosus	A	H
188	20	0.00119305555555555	Eukarya	Fungi	Zygomycota	Mucor racemosus	A	H
188	25	0.00124652777777778	Eukarya	Fungi	Zygomycota	Mucor racemosus	A	H
188	30	0.000940277777777776	Eukarya	Fungi	Zygomycota	Mucor racemosus	A	H
189	10	0.00158333333333334	Eukarya	Fungi	Zygomycota	Mucor racemosus	A	H
189	15	0.00448055555555556	Eukarya	Fungi	Zygomycota	Mucor racemosus	A	H
189	20	0.00731944444444444	Eukarya	Fungi	Zygomycota	Mucor racemosus	A	H
189	25	0.00980416666666666	Eukarya	Fungi	Zygomycota	Mucor racemosus	A	H
189	30	0.00517708333333334	Eukarya	Fungi	Zygomycota	Mucor racemosus	A	H
190	10	0.00141805555555555	Eukarya	Fungi	Zygomycota	Mucor racemosus	A	H
190	15	0.00401666666666666	Eukarya	Fungi	Zygomycota	Mucor racemosus	A	H
190	20	0.00724861111111112	Eukarya	Fungi	Zygomycota	Mucor racemosus	A	H
190	25	0.00800694444444445	Eukarya	Fungi	Zygomycota	Mucor racemosus	A	H
190	30	0.00640972222222222	Eukarya	Fungi	Zygomycota	Mucor racemosus	A	H
191	10	0.00171180555555555	Eukarya	Fungi	Zygomycota	Mucor racemosus	A	H
191	15	0.00292361111111111	Eukarya	Fungi	Zygomycota	Mucor racemosus	A	H
191	20	0.00593055555555555	Eukarya	Fungi	Zygomycota	Mucor racemosus	A	H
191	25	0.00695138888888889	Eukarya	Fungi	Zygomycota	Mucor racemosus	A	H
191	30	0.00496805555555555	Eukarya	Fungi	Zygomycota	Mucor racemosus	A	H
192	10	0.00142013888888889	Eukarya	Fungi	Zygomycota	Mucor racemosus	A	H
192	15	0.00253958333333333	Eukarya	Fungi	Zygomycota	Mucor racemosus	A	H
192	20	0.00133263888888889	Eukarya	Fungi	Zygomycota	Mucor racemosus	A	H
192	25	0.00137361111111111	Eukarya	Fungi	Zygomycota	Mucor racemosus	A	H
192	30	0.000992361111111113	Eukarya	Fungi	Zygomycota	Mucor racemosus	A	H
193	10	0.000993749999999998	Eukarya	Fungi	Zygomycota	Mucor racemosus	A	H
193	15	0.00432013888888889	Eukarya	Fungi	Zygomycota	Mucor racemosus	A	H
193	20	0.00644513888888889	Eukarya	Fungi	Zygomycota	Mucor racemosus	A	H
193	25	0.00840902777777778	Eukarya	Fungi	Zygomycota	Mucor racemosus	A	H
193	30	0.00441388888888889	Eukarya	Fungi	Zygomycota	Mucor racemosus	A	H
194	10	0.000933333333333331	Eukarya	Fungi	Zygomycota	Mucor racemosus	A	H
194	15	0.00333055555555555	Eukarya	Fungi	Zygomycota	Mucor racemosus	A	H
194	20	0.00477430555555555	Eukarya	Fungi	Zygomycota	Mucor racemosus	A	H
194	25	0.0045	Eukarya	Fungi	Zygomycota	Mucor racemosus	A	H
194	30	0.00399722222222223	Eukarya	Fungi	Zygomycota	Mucor racemosus	A	H
195	10	0.000774305555555556	Eukarya	Fungi	Zygomycota	Mucor racemosus	A	H
195	15	0.00267638888888889	Eukarya	Fungi	Zygomycota	Mucor racemosus	A	H
195	20	0.00424444444444445	Eukarya	Fungi	Zygomycota	Mucor racemosus	A	H
195	25	0.00592500000000001	Eukarya	Fungi	Zygomycota	Mucor racemosus	A	H
195	30	0.00452777777777777	Eukarya	Fungi	Zygomycota	Mucor racemosus	A	H
196	10	7e-04	Eukarya	Fungi	Zygomycota	Mucor racemosus	A	H
196	15	0.00198263888888889	Eukarya	Fungi	Zygomycota	Mucor racemosus	A	H
196	20	0.000728472222222223	Eukarya	Fungi	Zygomycota	Mucor racemosus	A	H
196	25	0.00123194444444445	Eukarya	Fungi	Zygomycota	Mucor racemosus	A	H
196	30	0.000797916666666667	Eukarya	Fungi	Zygomycota	Mucor racemosus	A	H
197	20.5482652435221	0.00503066935940187	Bacteria	Bacteria	Proteobacteria	Pseudomonas aeruginosa	A	H
197	22.5233261851927	0.00830833753866467	Bacteria	Bacteria	Proteobacteria	Pseudomonas aeruginosa	A	H
197	26.3930346676286	0.00988799076532983	Bacteria	Bacteria	Proteobacteria	Pseudomonas aeruginosa	A	H
197	28.2661158813445	0.0127724903033143	Bacteria	Bacteria	Proteobacteria	Pseudomonas aeruginosa	A	H
197	29.7834888901581	0.014741083225898	Bacteria	Bacteria	Proteobacteria	Pseudomonas aeruginosa	A	H
197	31.6078485518454	0.0161640322692222	Bacteria	Bacteria	Proteobacteria	Pseudomonas aeruginosa	A	H
197	33.8485440234835	0.0166682425806316	Bacteria	Bacteria	Proteobacteria	Pseudomonas aeruginosa	A	H
197	36.7204126887895	0.0177243378384457	Bacteria	Bacteria	Proteobacteria	Pseudomonas aeruginosa	A	H
197	38.5290024578507	0.0190413145634495	Bacteria	Bacteria	Proteobacteria	Pseudomonas aeruginosa	A	H
197	40.259963585712	0.0184653193978383	Bacteria	Bacteria	Proteobacteria	Pseudomonas aeruginosa	A	H
197	42.3177927324658	0.0196352769476968	Bacteria	Bacteria	Proteobacteria	Pseudomonas aeruginosa	A	H
197	44.4236186106328	0.0115294494586065	Bacteria	Bacteria	Proteobacteria	Pseudomonas aeruginosa	A	H
197	45.49432893195	0.00719880344090477	Bacteria	Bacteria	Proteobacteria	Pseudomonas aeruginosa	A	H
197	46.1838736797592	0.00158178896313138	Bacteria	Bacteria	Proteobacteria	Pseudomonas aeruginosa	A	H
198	19.327684729154	0.00376916792740091	Bacteria	Bacteria	Proteobacteria	Pseudomonas fluorescens	A	H
198	19.8689944476457	0.00526145129225314	Bacteria	Bacteria	Proteobacteria	Pseudomonas fluorescens	A	H
198	21.9627089159499	0.00622089762915508	Bacteria	Bacteria	Proteobacteria	Pseudomonas fluorescens	A	H
198	23.5295690193166	0.00758712112781613	Bacteria	Bacteria	Proteobacteria	Pseudomonas fluorescens	A	H
198	26.5245425870344	0.00842993008780577	Bacteria	Bacteria	Proteobacteria	Pseudomonas fluorescens	A	H
198	28.3315899717247	0.00907387667234861	Bacteria	Bacteria	Proteobacteria	Pseudomonas fluorescens	A	H
198	29.870303030303	0.0133484603928569	Bacteria	Bacteria	Proteobacteria	Pseudomonas fluorescens	A	H
198	31.7180487804878	0.0159455346308749	Bacteria	Bacteria	Proteobacteria	Pseudomonas fluorescens	A	H
198	33.5884662576687	0.0168097085162425	Bacteria	Bacteria	Proteobacteria	Pseudomonas fluorescens	A	H
198	36.588940332724	0.0200882774186543	Bacteria	Bacteria	Proteobacteria	Pseudomonas fluorescens	A	H
198	38.7244386083689	0.0203142100263249	Bacteria	Bacteria	Proteobacteria	Pseudomonas fluorescens	A	H
198	40.3713531353652	0.0188967277302059	Bacteria	Bacteria	Proteobacteria	Pseudomonas fluorescens	A	H
198	42.5595081425022	0.0161756385139491	Bacteria	Bacteria	Proteobacteria	Pseudomonas fluorescens	A	H
198	44.4595252425531	0.00893891493332469	Bacteria	Bacteria	Proteobacteria	Pseudomonas fluorescens	A	H
198	45.3113375796178	0.00342935869406982	Bacteria	Bacteria	Proteobacteria	Pseudomonas fluorescens	A	H
199	22.0391828392101	0.00729077520409886	Bacteria	Bacteria	Proteobacteria	Serratia marcescens	FA	U
199	23.5850456927195	0.0110729149876117	Bacteria	Bacteria	Proteobacteria	Serratia marcescens	FA	U
199	25.7952084412614	0.0148484993417968	Bacteria	Bacteria	Proteobacteria	Serratia marcescens	FA	U
199	27.7562848816128	0.0181256726759495	Bacteria	Bacteria	Proteobacteria	Serratia marcescens	FA	U
199	29.5528941030846	0.0195234370797106	Bacteria	Bacteria	Proteobacteria	Serratia marcescens	FA	U
199	31.3710853531379	0.0203819963141479	Bacteria	Bacteria	Proteobacteria	Serratia marcescens	FA	U
199	33.3087168607729	0.0224175409544298	Bacteria	Bacteria	Proteobacteria	Serratia marcescens	FA	U
199	36.1624874235808	0.0222316646047463	Bacteria	Bacteria	Proteobacteria	Serratia marcescens	FA	U
199	38.4638947597746	0.0202757506413607	Bacteria	Bacteria	Proteobacteria	Serratia marcescens	FA	U
199	41.004583106757	0.00659444622539602	Bacteria	Bacteria	Proteobacteria	Serratia marcescens	FA	U
200	7.27782888365118	0.000944754800041725	Bacteria	Bacteria	Proteobacteria	Vibrio marinus	FA	H
200	9.57490111943787	0.00169568838991582	Bacteria	Bacteria	Proteobacteria	Vibrio marinus	FA	H
200	11.304544385291	0.00249622311802852	Bacteria	Bacteria	Proteobacteria	Vibrio marinus	FA	H
200	13.6727171013961	0.00357063912846015	Bacteria	Bacteria	Proteobacteria	Vibrio marinus	FA	H
200	15.619713560287	0.00312441019747677	Bacteria	Bacteria	Proteobacteria	Vibrio marinus	FA	H
200	18.5501327653213	0.00258177069179847	Bacteria	Bacteria	Proteobacteria	Vibrio marinus	FA	H
201	9.92016352684186	0.00112514114492014	Bacteria	Bacteria	Proteobacteria	Vibrio marinus	FA	H
201	11.5794807568155	0.00152421922726109	Bacteria	Bacteria	Proteobacteria	Vibrio marinus	FA	H
201	13.7963832668555	0.00231368337070287	Bacteria	Bacteria	Proteobacteria	Vibrio marinus	FA	H
201	15.2648482006185	0.00351048893952978	Bacteria	Bacteria	Proteobacteria	Vibrio marinus	FA	H
201	17.5387999071766	0.00558673264604812	Bacteria	Bacteria	Proteobacteria	Vibrio marinus	FA	H
201	19.3732273589998	0.00620548427907112	Bacteria	Bacteria	Proteobacteria	Vibrio marinus	FA	H
201	21.1484470120806	0.0072948226589778	Bacteria	Bacteria	Proteobacteria	Vibrio marinus	FA	H
201	23.1102826769583	0.00849543458621204	Bacteria	Bacteria	Proteobacteria	Vibrio marinus	FA	H
202	5.95222224859128	0.000375872488769224	Bacteria	Bacteria	Proteobacteria	Vibrio psychroerythrus	FA	H
202	7.09205753772756	0.00107373161437006	Bacteria	Bacteria	Proteobacteria	Vibrio psychroerythrus	FA	H
202	10.0258845934565	0.00145316007067135	Bacteria	Bacteria	Proteobacteria	Vibrio psychroerythrus	FA	H
202	11.5175505164157	0.00155260536051362	Bacteria	Bacteria	Proteobacteria	Vibrio psychroerythrus	FA	H
202	13.8607368150259	0.00173917276001609	Bacteria	Bacteria	Proteobacteria	Vibrio psychroerythrus	FA	H
203	27.9352748894241	0.00249682902989675	Bacteria	Bacteria	Firmicutes	Bacillus coagulans	FA	H
203	29.9955099792253	0.0016290008315037	Bacteria	Bacteria	Firmicutes	Bacillus coagulans	FA	H
203	31.8135217056575	0.00377455398411678	Bacteria	Bacteria	Firmicutes	Bacillus coagulans	FA	H
203	33.4388577044255	0.00650263467042739	Bacteria	Bacteria	Firmicutes	Bacillus coagulans	FA	H
203	36.3855131411932	0.00950754742721361	Bacteria	Bacteria	Firmicutes	Bacillus coagulans	FA	H
203	38.1557704595992	0.0102462931180813	Bacteria	Bacteria	Firmicutes	Bacillus coagulans	FA	H
203	39.9418736839006	0.0123910009320951	Bacteria	Bacteria	Firmicutes	Bacillus coagulans	FA	H
203	42.315056070309	0.0116128887257458	Bacteria	Bacteria	Firmicutes	Bacillus coagulans	FA	H
203	44.2352181997349	0.0123113045472822	Bacteria	Bacteria	Firmicutes	Bacillus coagulans	FA	H
203	46.1748692698363	0.0144065655890882	Bacteria	Bacteria	Firmicutes	Bacillus coagulans	FA	H
203	48.3914243569435	0.0149019814809439	Bacteria	Bacteria	Firmicutes	Bacillus coagulans	FA	H
203	50.3902922022413	0.0144307743097848	Bacteria	Bacteria	Firmicutes	Bacillus coagulans	FA	H
203	51.5624937846455	0.0160678125821873	Bacteria	Bacteria	Firmicutes	Bacillus coagulans	FA	H
203	52.5817540439398	0.0146828422535537	Bacteria	Bacteria	Firmicutes	Bacillus coagulans	FA	H
203	55.8389228509598	0.0149452161858009	Bacteria	Bacteria	Firmicutes	Bacillus coagulans	FA	H
203	58.1057962110227	0.0149580140646913	Bacteria	Bacteria	Firmicutes	Bacillus coagulans	FA	H
203	60.3209957391497	0.0131232461202853	Bacteria	Bacteria	Firmicutes	Bacillus coagulans	FA	H
203	62.4458400526909	0.00303480113609616	Bacteria	Bacteria	Firmicutes	Bacillus coagulans	FA	H
204	20.723293807431	0.0054040428935553	Bacteria	Bacteria	Firmicutes	Bacillus megaterium	FA	H
204	22.6164461452952	0.0088472049713217	Bacteria	Bacteria	Firmicutes	Bacillus megaterium	FA	H
204	26.5057077276587	0.00943598200936285	Bacteria	Bacteria	Firmicutes	Bacillus megaterium	FA	H
204	27.6234254180278	0.0142240333487241	Bacteria	Bacteria	Firmicutes	Bacillus megaterium	FA	H
204	29.9056871174544	0.016444428286799	Bacteria	Bacteria	Firmicutes	Bacillus megaterium	FA	H
204	31.5420048961015	0.0190019376848168	Bacteria	Bacteria	Firmicutes	Bacillus megaterium	FA	H
204	33.5896747121265	0.0215182899864015	Bacteria	Bacteria	Firmicutes	Bacillus megaterium	FA	H
204	36.3648085832983	0.0241317009052455	Bacteria	Bacteria	Firmicutes	Bacillus megaterium	FA	H
204	38.2779074075624	0.0251746280950721	Bacteria	Bacteria	Firmicutes	Bacillus megaterium	FA	H
204	40.4198850661398	0.0265366906578283	Bacteria	Bacteria	Firmicutes	Bacillus megaterium	FA	H
204	42.2859467820801	0.0230224843811846	Bacteria	Bacteria	Firmicutes	Bacillus megaterium	FA	H
204	44.3752980621686	0.026337688813624	Bacteria	Bacteria	Firmicutes	Bacillus megaterium	FA	H
204	45.1183831627326	0.0237863943628481	Bacteria	Bacteria	Firmicutes	Bacillus megaterium	FA	H
204	46.5092801139709	0.0188130733019668	Bacteria	Bacteria	Firmicutes	Bacillus megaterium	FA	H
205	19.8253695667629	0.00386583364392308	Bacteria	Bacteria	Firmicutes	Bacillus subtilis	FA	H
205	22.8283427094635	0.00526763991014351	Bacteria	Bacteria	Firmicutes	Bacillus subtilis	FA	H
205	26.0780344881722	0.00812012698321191	Bacteria	Bacteria	Firmicutes	Bacillus subtilis	FA	H
205	27.9597235026262	0.0131699494071827	Bacteria	Bacteria	Firmicutes	Bacillus subtilis	FA	H
205	29.1071214540754	0.014158104288862	Bacteria	Bacteria	Firmicutes	Bacillus subtilis	FA	H
205	31.4300235334342	0.015543103104477	Bacteria	Bacteria	Firmicutes	Bacillus subtilis	FA	H
205	33.1939895852673	0.0175938968927309	Bacteria	Bacteria	Firmicutes	Bacillus subtilis	FA	H
205	36.083221590159	0.0191210204468052	Bacteria	Bacteria	Firmicutes	Bacillus subtilis	FA	H
205	38.0094739014981	0.0181760347496217	Bacteria	Bacteria	Firmicutes	Bacillus subtilis	FA	H
205	39.9581064143136	0.0181884882033033	Bacteria	Bacteria	Firmicutes	Bacillus subtilis	FA	H
205	41.9309406197484	0.0183889078772101	Bacteria	Bacteria	Firmicutes	Bacillus subtilis	FA	H
205	44.997628733808	0.0153001674780751	Bacteria	Bacteria	Firmicutes	Bacillus subtilis	FA	H
205	48.0315980194234	0.00826840964406031	Bacteria	Bacteria	Firmicutes	Bacillus subtilis	FA	H
205	50.2476387327429	0.00371286169107211	Bacteria	Bacteria	Firmicutes	Bacillus subtilis	FA	H
206	45.307731493427	0.00727326709801454	Bacteria	Bacteria	Firmicutes	Geobacillus stearothermophilus	FA	A
206	46.5082450740292	0.0122216551126781	Bacteria	Bacteria	Firmicutes	Geobacillus stearothermophilus	FA	A
206	48.5671618520595	0.0116423640184142	Bacteria	Bacteria	Firmicutes	Geobacillus stearothermophilus	FA	A
206	50.3802980780357	0.0183208953298391	Bacteria	Bacteria	Firmicutes	Geobacillus stearothermophilus	FA	A
206	51.2881401548223	0.026762427763884	Bacteria	Bacteria	Firmicutes	Geobacillus stearothermophilus	FA	A
206	53.5729874417333	0.0300575016802434	Bacteria	Bacteria	Firmicutes	Geobacillus stearothermophilus	FA	A
206	55.7146069134844	0.0357579264200621	Bacteria	Bacteria	Firmicutes	Geobacillus stearothermophilus	FA	A
206	57.889898615414	0.0375989790652739	Bacteria	Bacteria	Firmicutes	Geobacillus stearothermophilus	FA	A
206	60.1811980444456	0.0411970371386007	Bacteria	Bacteria	Firmicutes	Geobacillus stearothermophilus	FA	A
206	61.8761529771332	0.0436674976339853	Bacteria	Bacteria	Firmicutes	Geobacillus stearothermophilus	FA	A
206	63.5888061556034	0.045906718156792	Bacteria	Bacteria	Firmicutes	Geobacillus stearothermophilus	FA	A
206	65.778701364091	0.0474806780627539	Bacteria	Bacteria	Firmicutes	Geobacillus stearothermophilus	FA	A
206	68.370876412655	0.0483132224816512	Bacteria	Bacteria	Firmicutes	Geobacillus stearothermophilus	FA	A
206	70.7407725327394	0.0310032235228722	Bacteria	Bacteria	Firmicutes	Geobacillus stearothermophilus	FA	A
207	45.4567174786706	0.00136818372967186	Bacteria	Bacteria	Deinococcus-Thermus	Thermus aquaticus	A	H
207	50.557526871046	0.00196926266467464	Bacteria	Bacteria	Deinococcus-Thermus	Thermus aquaticus	A	H
207	51.4753856902726	0.00232246162560783	Bacteria	Bacteria	Deinococcus-Thermus	Thermus aquaticus	A	H
207	53.9424263333466	0.00214101328261327	Bacteria	Bacteria	Deinococcus-Thermus	Thermus aquaticus	A	H
207	55.6323749567967	0.00438405999690684	Bacteria	Bacteria	Deinococcus-Thermus	Thermus aquaticus	A	H
207	58.1632478195103	0.00404154392983279	Bacteria	Bacteria	Deinococcus-Thermus	Thermus aquaticus	A	H
207	59.8282006268047	0.00530607691464802	Bacteria	Bacteria	Deinococcus-Thermus	Thermus aquaticus	A	H
207	62.6914869824133	0.00526813239138627	Bacteria	Bacteria	Deinococcus-Thermus	Thermus aquaticus	A	H
207	63.3131437924677	0.00674509706069648	Bacteria	Bacteria	Deinococcus-Thermus	Thermus aquaticus	A	H
207	65.8706283314299	0.00642602256323079	Bacteria	Bacteria	Deinococcus-Thermus	Thermus aquaticus	A	H
207	68.8349999179104	0.00698463282069704	Bacteria	Bacteria	Deinococcus-Thermus	Thermus aquaticus	A	H
207	70.8046381864912	0.00803911629407691	Bacteria	Bacteria	Deinococcus-Thermus	Thermus aquaticus	A	H
207	73.7730764259014	0.00665948681839154	Bacteria	Bacteria	Deinococcus-Thermus	Thermus aquaticus	A	H
207	76.6936397714908	0.00570107092417893	Bacteria	Bacteria	Deinococcus-Thermus	Thermus aquaticus	A	H
208	20.5169553487991	0.00436311659303139	Bacteria	Bacteria	Proteobacteria	Escherichia coli	FA	H
208	23.2707320019894	0.00975194412206733	Bacteria	Bacteria	Proteobacteria	Escherichia coli	FA	H
208	26.4425680220849	0.0105156380539246	Bacteria	Bacteria	Proteobacteria	Escherichia coli	FA	H
208	28.2857090122035	0.012835276899691	Bacteria	Bacteria	Proteobacteria	Escherichia coli	FA	H
208	30.2455727551361	0.0158317721499913	Bacteria	Bacteria	Proteobacteria	Escherichia coli	FA	H
208	31.7559925331059	0.017589801431629	Bacteria	Bacteria	Proteobacteria	Escherichia coli	FA	H
208	33.7613905414449	0.0195499754734949	Bacteria	Bacteria	Proteobacteria	Escherichia coli	FA	H
208	36.3788502840748	0.0217378278947814	Bacteria	Bacteria	Proteobacteria	Escherichia coli	FA	H
208	38.5448346052212	0.0234185767927093	Bacteria	Bacteria	Proteobacteria	Escherichia coli	FA	H
208	40.2394243684644	0.0215721019312395	Bacteria	Bacteria	Proteobacteria	Escherichia coli	FA	H
208	42.1553153151733	0.0225202283068095	Bacteria	Bacteria	Proteobacteria	Escherichia coli	FA	H
208	44.4031885933194	0.0225553637527757	Bacteria	Bacteria	Proteobacteria	Escherichia coli	FA	H
208	45.1251575190677	0.0165100441132246	Bacteria	Bacteria	Proteobacteria	Escherichia coli	FA	H
208	46.5789885805626	0.0147372405358399	Bacteria	Bacteria	Proteobacteria	Escherichia coli	FA	H
208	48.1514754097518	0.00270073489283792	Bacteria	Bacteria	Proteobacteria	Escherichia coli	FA	H
209	12.7062370487	8.62863743215277e-05	Bacteria	Bacteria	Cyanobacteria	Prochlorococcus marinus	A	A
209	14.660829403	0.000146027393847918	Bacteria	Bacteria	Cyanobacteria	Prochlorococcus marinus	A	A
209	17.5572589291	0.000195216135871526	Bacteria	Bacteria	Cyanobacteria	Prochlorococcus marinus	A	A
209	19.1329752225	0.000298671167481251	Bacteria	Bacteria	Cyanobacteria	Prochlorococcus marinus	A	A
209	22.0655463489	0.000375692614211806	Bacteria	Bacteria	Cyanobacteria	Prochlorococcus marinus	A	A
209	23.6453582114	0.000403607150464585	Bacteria	Bacteria	Cyanobacteria	Prochlorococcus marinus	A	A
210	14.5856002667	0.000144698130217361	Bacteria	Bacteria	Cyanobacteria	Synechococcus sp.	A	A
210	17.5923227481	0.000242927918304168	Bacteria	Bacteria	Cyanobacteria	Synechococcus sp.	A	A
210	19.0940313907	0.000322524064861112	Bacteria	Bacteria	Cyanobacteria	Synechococcus sp.	A	A
210	22.0633189342	0.000416776041511805	Bacteria	Bacteria	Cyanobacteria	Synechococcus sp.	A	A
210	23.6414063466	0.000476497102125694	Bacteria	Bacteria	Cyanobacteria	Synechococcus sp.	A	A
210	25.6713715414	0.000534916841586806	Bacteria	Bacteria	Cyanobacteria	Synechococcus sp.	A	A
210	27.8916010657	0.00055623894875	Bacteria	Bacteria	Cyanobacteria	Synechococcus sp.	A	A
210	30.3070527136	0.000449019666076389	Bacteria	Bacteria	Cyanobacteria	Synechococcus sp.	A	A
210	32.1604773278	0.000291410114793751	Bacteria	Bacteria	Cyanobacteria	Synechococcus sp.	A	A
211	37.0745195367	0.00104595336076833	Bacteria	Bacteria	Chloroflexi	Thermomarinilinea lacunofontalis	A	A
211	40.1241568029	0.001406035665295	Bacteria	Bacteria	Chloroflexi	Thermomarinilinea lacunofontalis	A	A
211	45.2028764159	0.00192901234568333	Bacteria	Bacteria	Chloroflexi	Thermomarinilinea lacunofontalis	A	A
211	50.2334860634	0.00291495198903333	Bacteria	Bacteria	Chloroflexi	Thermomarinilinea lacunofontalis	A	A
211	55.1816851215	0.00231481481481667	Bacteria	Bacteria	Chloroflexi	Thermomarinilinea lacunofontalis	A	A
211	60.1851215477	0.00277777777778333	Bacteria	Bacteria	Chloroflexi	Thermomarinilinea lacunofontalis	A	A
212	30.1238390093	0.00230289979461666	Bacteria	Bacteria	Thermotogae	Marinitoga okinawensis	AN	H
212	35.0773993808	0.00443271107296666	Bacteria	Bacteria	Thermotogae	Marinitoga okinawensis	AN	H
212	39.907120743	0.00529207409905	Bacteria	Bacteria	Thermotogae	Marinitoga okinawensis	AN	H
212	45.1083591331	0.00840337594131666	Bacteria	Bacteria	Thermotogae	Marinitoga okinawensis	AN	H
212	50.0619195046	0.0168285667576667	Bacteria	Bacteria	Thermotogae	Marinitoga okinawensis	AN	H
212	55.1393188854	0.0213261860241665	Bacteria	Bacteria	Thermotogae	Marinitoga okinawensis	AN	H
212	60.092879257	0.0213190336061668	Bacteria	Bacteria	Thermotogae	Marinitoga okinawensis	AN	H
212	65.0464396285	0.00941419141914999	Bacteria	Bacteria	Thermotogae	Marinitoga okinawensis	AN	H
212	70.2476780186	0.001320872799355	Bacteria	Bacteria	Thermotogae	Marinitoga okinawensis	AN	H
213	56.5	0.00251140282811575	Bacteria	Bacteria	Thermotogae	Oceanotoga teriensis	AN	H
214	60	0.00618881411214236	Bacteria	Bacteria	Thermotogae	Marinitoga hydrogenitolerans	AN	H
215	60	0.0080225368120364	Bacteria	Bacteria	Thermotogae	Marinitoga litoralis	AN	H
216	98	0.0138629436111988	Archaea	Archaea	Euryarchaeota	Pyrococcus yayanosii	AN	H
217	54.75690632	0.000589749220431667	Bacteria	Bacteria	Proteobacteria	Thermotoga caldifontis	AN	H
217	59.5726645878	0.000805744652816664	Bacteria	Bacteria	Proteobacteria	Thermotoga caldifontis	AN	H
217	64.6695067855	0.00116658614783333	Bacteria	Bacteria	Proteobacteria	Thermotoga caldifontis	AN	H
217	69.4764811806	0.00144055514076167	Bacteria	Bacteria	Proteobacteria	Thermotoga caldifontis	AN	H
217	74.3251789714	0.00143914972111166	Bacteria	Bacteria	Proteobacteria	Thermotoga caldifontis	AN	H
217	79.5449953885	0.000988361368526668	Bacteria	Bacteria	Proteobacteria	Thermotoga caldifontis	AN	H
217	81.7585313365	0.000379024111731668	Bacteria	Bacteria	Proteobacteria	Thermotoga caldifontis	AN	H
217	84.8153190742	0.000204225042821667	Bacteria	Bacteria	Proteobacteria	Thermotoga caldifontis	AN	H
218	50.0869265858	0.000502969274464999	Bacteria	Bacteria	Proteobacteria	Thermotoga profunda	AN	H
218	54.9711679146	0.000718650486271667	Bacteria	Bacteria	Proteobacteria	Thermotoga profunda	AN	H
218	60.298648765	0.00140588690937333	Bacteria	Bacteria	Proteobacteria	Thermotoga profunda	AN	H
218	65.3335054652	0.00112161115414333	Bacteria	Bacteria	Proteobacteria	Thermotoga profunda	AN	H
218	70.0929512006	0.000922970995783333	Bacteria	Bacteria	Proteobacteria	Thermotoga profunda	AN	H
218	72.1198037697	0.000652121525088331	Bacteria	Bacteria	Proteobacteria	Thermotoga profunda	AN	H
219	65	0.00558989661741891	Bacteria	Bacteria	Thermotogae	Kosmotoga olearia	AN	H
220	37	0.00396084103177112	Bacteria	Bacteria	Thermotogae	Kosmotoga olearia	AN	H
220	65	0.00672958427728102	Bacteria	Bacteria	Thermotogae	Kosmotoga olearia	AN	H
221	4.67934119305	6.06542804863957e-05	Bacteria	Bacteria	Firmicutes	Haloanaerobium praevalens	AN	H
221	9.93696289493	0.0001167248648937	Bacteria	Bacteria	Firmicutes	Haloanaerobium praevalens	AN	H
221	14.7599934572	0.000321199479900446	Bacteria	Bacteria	Firmicutes	Haloanaerobium praevalens	AN	H
221	20.1419278533	0.000706625665287556	Bacteria	Bacteria	Firmicutes	Haloanaerobium praevalens	AN	H
221	24.9100997773	0.00192232738932318	Bacteria	Bacteria	Firmicutes	Haloanaerobium praevalens	AN	H
221	29.8503969702	0.00258603998628736	Bacteria	Bacteria	Firmicutes	Haloanaerobium praevalens	AN	H
221	37.0851944588	0.00288811325233311	Bacteria	Bacteria	Firmicutes	Haloanaerobium praevalens	AN	H
221	44.9747725757	0.0016038099761943	Bacteria	Bacteria	Firmicutes	Haloanaerobium praevalens	AN	H
221	49.8649923877	0.00056976331546459	Bacteria	Bacteria	Firmicutes	Haloanaerobium praevalens	AN	H
221	59.843225084	9.73898015780596e-05	Bacteria	Bacteria	Firmicutes	Haloanaerobium praevalens	AN	H
222	37	0.000700148667232267	Bacteria	Bacteria	Thermotogae	Mesotoga prima	AN	H
223	55	0.00679556059372496	Bacteria	Bacteria	Firmicutes	Marinitoga camini	AN	H
224	96.208030757	0.0018417303281297	Archaea	Crenarchaeota	Crenarchaeota	Pyrolobus fumarii	FA	A
224	100.200530263	0.00534058199534132	Archaea	Crenarchaeota	Crenarchaeota	Pyrolobus fumarii	FA	A
224	102.685944765	0.0117043881327666	Archaea	Crenarchaeota	Crenarchaeota	Pyrolobus fumarii	FA	A
224	105.631152325	0.0121472118405995	Archaea	Crenarchaeota	Crenarchaeota	Pyrolobus fumarii	FA	A
224	107.67512904	0.00332849921319962	Archaea	Crenarchaeota	Crenarchaeota	Pyrolobus fumarii	FA	A
224	109.715916364	0.00224310635408223	Archaea	Crenarchaeota	Crenarchaeota	Pyrolobus fumarii	FA	A
224	111.670329766	0.00143100103883381	Archaea	Crenarchaeota	Crenarchaeota	Pyrolobus fumarii	FA	A
225	20	0.00267430555555555	Eukarya	Fungi	Ascomycota	Monascus ruber	FA	H
225	25	0.0057	Eukarya	Fungi	Ascomycota	Monascus ruber	FA	H
225	30	0.00815416666666667	Eukarya	Fungi	Ascomycota	Monascus ruber	FA	H
225	35	0.00922291666666667	Eukarya	Fungi	Ascomycota	Monascus ruber	FA	H
225	40	0.00704166666666667	Eukarya	Fungi	Ascomycota	Monascus ruber	FA	H
226	20	0.00252777777777778	Eukarya	Fungi	Ascomycota	Monascus ruber	FA	H
226	25	0.00538680555555555	Eukarya	Fungi	Ascomycota	Monascus ruber	FA	H
226	30	0.00793611111111112	Eukarya	Fungi	Ascomycota	Monascus ruber	FA	H
226	35	0.00837222222222222	Eukarya	Fungi	Ascomycota	Monascus ruber	FA	H
226	40	0.00814722222222222	Eukarya	Fungi	Ascomycota	Monascus ruber	FA	H
227	20	0.00177430555555555	Eukarya	Fungi	Ascomycota	Monascus ruber	FA	H
227	25	0.00403402777777777	Eukarya	Fungi	Ascomycota	Monascus ruber	FA	H
227	30	0.00626111111111112	Eukarya	Fungi	Ascomycota	Monascus ruber	FA	H
227	35	0.00632083333333334	Eukarya	Fungi	Ascomycota	Monascus ruber	FA	H
227	40	0.00536875	Eukarya	Fungi	Ascomycota	Monascus ruber	FA	H
228	25	0.00232222222222223	Eukarya	Fungi	Ascomycota	Monascus ruber	FA	H
228	30	0.00419166666666667	Eukarya	Fungi	Ascomycota	Monascus ruber	FA	H
228	35	0.00494652777777778	Eukarya	Fungi	Ascomycota	Monascus ruber	FA	H
228	40	0.00272013888888889	Eukarya	Fungi	Ascomycota	Monascus ruber	FA	H
229	20	0.00215972222222223	Eukarya	Fungi	Ascomycota	Monascus ruber	FA	H
229	25	0.00624236111111112	Eukarya	Fungi	Ascomycota	Monascus ruber	FA	H
229	30	0.0107840277777778	Eukarya	Fungi	Ascomycota	Monascus ruber	FA	H
229	35	0.0115486111111111	Eukarya	Fungi	Ascomycota	Monascus ruber	FA	H
229	40	0.00753472222222222	Eukarya	Fungi	Ascomycota	Monascus ruber	FA	H
230	20	0.00170486111111111	Eukarya	Fungi	Ascomycota	Monascus ruber	FA	H
230	25	0.00394652777777778	Eukarya	Fungi	Ascomycota	Monascus ruber	FA	H
230	30	0.00692916666666667	Eukarya	Fungi	Ascomycota	Monascus ruber	FA	H
230	35	0.00707777777777777	Eukarya	Fungi	Ascomycota	Monascus ruber	FA	H
230	40	0.00738055555555555	Eukarya	Fungi	Ascomycota	Monascus ruber	FA	H
231	20	0.00119861111111111	Eukarya	Fungi	Ascomycota	Monascus ruber	FA	H
231	25	0.00275902777777778	Eukarya	Fungi	Ascomycota	Monascus ruber	FA	H
231	30	0.00512916666666667	Eukarya	Fungi	Ascomycota	Monascus ruber	FA	H
231	35	0.0052736111111111	Eukarya	Fungi	Ascomycota	Monascus ruber	FA	H
231	40	0.00582708333333334	Eukarya	Fungi	Ascomycota	Monascus ruber	FA	H
232	25	0.00118263888888889	Eukarya	Fungi	Ascomycota	Monascus ruber	FA	H
232	30	0.00397986111111112	Eukarya	Fungi	Ascomycota	Monascus ruber	FA	H
232	35	0.00445902777777777	Eukarya	Fungi	Ascomycota	Monascus ruber	FA	H
232	40	0.00384722222222222	Eukarya	Fungi	Ascomycota	Monascus ruber	FA	H
233	20	0.00224444444444445	Eukarya	Fungi	Ascomycota	Monascus ruber	FA	H
233	25	0.00506180555555556	Eukarya	Fungi	Ascomycota	Monascus ruber	FA	H
233	30	0.0110868055555555	Eukarya	Fungi	Ascomycota	Monascus ruber	FA	H
233	35	0.00855347222222222	Eukarya	Fungi	Ascomycota	Monascus ruber	FA	H
233	40	0.00576319444444444	Eukarya	Fungi	Ascomycota	Monascus ruber	FA	H
234	20	0.00224861111111111	Eukarya	Fungi	Ascomycota	Monascus ruber	FA	H
234	25	0.0045013888888889	Eukarya	Fungi	Ascomycota	Monascus ruber	FA	H
234	30	0.00718402777777779	Eukarya	Fungi	Ascomycota	Monascus ruber	FA	H
234	35	0.00807291666666667	Eukarya	Fungi	Ascomycota	Monascus ruber	FA	H
234	40	0.00777916666666667	Eukarya	Fungi	Ascomycota	Monascus ruber	FA	H
235	20	0.00153888888888889	Eukarya	Fungi	Ascomycota	Monascus ruber	FA	H
235	25	0.00355833333333334	Eukarya	Fungi	Ascomycota	Monascus ruber	FA	H
235	30	0.00601666666666667	Eukarya	Fungi	Ascomycota	Monascus ruber	FA	H
235	35	0.00570347222222222	Eukarya	Fungi	Ascomycota	Monascus ruber	FA	H
235	40	0.00639513888888889	Eukarya	Fungi	Ascomycota	Monascus ruber	FA	H
236	25	0.00173888888888889	Eukarya	Fungi	Ascomycota	Monascus ruber	FA	H
236	30	0.00404236111111111	Eukarya	Fungi	Ascomycota	Monascus ruber	FA	H
236	35	0.00475972222222222	Eukarya	Fungi	Ascomycota	Monascus ruber	FA	H
236	40	0.00384444444444444	Eukarya	Fungi	Ascomycota	Monascus ruber	FA	H
237	20	0.00175069444444444	Eukarya	Fungi	Ascomycota	Monascus ruber	FA	H
237	25	0.00588611111111111	Eukarya	Fungi	Ascomycota	Monascus ruber	FA	H
237	30	0.00917430555555555	Eukarya	Fungi	Ascomycota	Monascus ruber	FA	H
237	35	0.00973611111111112	Eukarya	Fungi	Ascomycota	Monascus ruber	FA	H
237	40	0.00572916666666667	Eukarya	Fungi	Ascomycota	Monascus ruber	FA	H
238	20	0.00130277777777778	Eukarya	Fungi	Ascomycota	Monascus ruber	FA	H
238	25	0.00338125	Eukarya	Fungi	Ascomycota	Monascus ruber	FA	H
238	30	0.00534375	Eukarya	Fungi	Ascomycota	Monascus ruber	FA	H
238	35	0.00549027777777778	Eukarya	Fungi	Ascomycota	Monascus ruber	FA	H
238	40	0.00624097222222223	Eukarya	Fungi	Ascomycota	Monascus ruber	FA	H
239	25	0.00278402777777777	Eukarya	Fungi	Ascomycota	Monascus ruber	FA	H
239	30	0.00384583333333334	Eukarya	Fungi	Ascomycota	Monascus ruber	FA	H
239	40	0.00471180555555556	Eukarya	Fungi	Ascomycota	Monascus ruber	FA	H
240	25	0.000686805555555555	Eukarya	Fungi	Ascomycota	Monascus ruber	FA	H
240	30	0.00356388888888889	Eukarya	Fungi	Ascomycota	Monascus ruber	FA	H
240	35	0.00418888888888888	Eukarya	Fungi	Ascomycota	Monascus ruber	FA	H
240	40	0.00317291666666667	Eukarya	Fungi	Ascomycota	Monascus ruber	FA	H
241	70	0.00731167911983065	Bacteria	Bacteria	Thermotogae	Kosmotoga pacifica	AN	H
242	32.5	0.00231049060186648	Bacteria	Bacteria	Proteobacteria	Geminicoccus roseus	A	H
243	60	0.00134330848945726	Bacteria	Bacteria	Firmicutes	Thermobacteroides leptospartum	AN	H
244	60	0.00134330848945726	Bacteria	Bacteria	Firmicutes	Thermoanaerobacterium aciditolerans	AN	H
245	78	0.027725887222398	Bacteria	Bacteria	Firmicutes	Calditerricola satsumensis	A	H
246	30	0.00177730046297422	Bacteria	Bacteria	Bacteroidetes	Dechloromonas denitrificans	FA	H
247	32.5	0.00231049060186648	Bacteria	Bacteria	Firmicutes	Paenibacillus anaericanus	FA	H
248	35	0.00427868629975275	Bacteria	Bacteria	Firmicutes	Paenibacillus terrae	FA	H
249	25	0.00158252780949759	Bacteria	Bacteria	Firmicutes	Flavobacterium denitrificans	FA	H
250	25	0.012421992483153	Bacteria	Bacteria	Firmicutes	Enterococcus faecalis	FA	H
250	37	0.0167426855207717	Bacteria	Bacteria	Firmicutes	Enterococcus faecalis	FA	H
251	25	0.0126950033069587	Bacteria	Bacteria	Firmicutes	Enterococcus faecalis	FA	H
251	37	0.0189384475562825	Bacteria	Bacteria	Firmicutes	Enterococcus faecalis	FA	H
252	25	0.0132786816199223	Bacteria	Bacteria	Firmicutes	Enterococcus faecalis	FA	H
252	37	0.0240676104361093	Bacteria	Bacteria	Firmicutes	Enterococcus faecalis	FA	H
253	25	0.0139186180835331	Bacteria	Bacteria	Firmicutes	Enterococcus faecalis	FA	H
253	37	0.0281767146569084	Bacteria	Bacteria	Firmicutes	Enterococcus faecalis	FA	H
254	25	0.00770163533955494	Bacteria	Bacteria	Firmicutes	Enterococcus faecium	FA	H
254	37	0.0175037166808068	Bacteria	Bacteria	Firmicutes	Enterococcus faecium	FA	H
255	25	0.0097902144146885	Bacteria	Bacteria	Firmicutes	Enterococcus faecium	FA	H
255	37	0.0210044600169679	Bacteria	Bacteria	Firmicutes	Enterococcus faecium	FA	H
256	25	0.011325934322875	Bacteria	Bacteria	Firmicutes	Enterococcus faecium	FA	H
256	37	0.0262555750212101	Bacteria	Bacteria	Firmicutes	Enterococcus faecium	FA	H
257	25	0.0134330848945725	Bacteria	Bacteria	Firmicutes	Enterococcus faecium	FA	H
257	37	0.0251140282811574	Bacteria	Bacteria	Firmicutes	Enterococcus faecium	FA	H
258	25	0.00954748182589457	Bacteria	Bacteria	Firmicutes	Enterococcus sp.	FA	H
258	37	0.0172424671781081	Bacteria	Bacteria	Firmicutes	Enterococcus sp.	FA	H
259	25	0.0110023361993642	Bacteria	Bacteria	Firmicutes	Enterococcus sp.	FA	H
259	37	0.0199180224298836	Bacteria	Bacteria	Firmicutes	Enterococcus sp.	FA	H
260	25	0.0122898436269493	Bacteria	Bacteria	Firmicutes	Enterococcus sp.	FA	H
260	37	0.0251140282811574	Bacteria	Bacteria	Firmicutes	Enterococcus sp.	FA	H
261	25	0.01359112118745	Bacteria	Bacteria	Firmicutes	Enterococcus sp.	FA	H
261	37	0.0262555750212101	Bacteria	Bacteria	Firmicutes	Enterococcus sp.	FA	H
262	24.9699781011	0.00535379497720001	Eukarya	Fungi	Ascomycota	Saccharomyces rouxii	FA	H
262	27.9717354206	0.00638670832893333	Eukarya	Fungi	Ascomycota	Saccharomyces rouxii	FA	H
262	32.0160133179	0.00685671687930001	Eukarya	Fungi	Ascomycota	Saccharomyces rouxii	FA	H
262	34.9893610485	0.00652443848385	Eukarya	Fungi	Ascomycota	Saccharomyces rouxii	FA	H
262	40.0707695912	0.00326345974291667	Eukarya	Fungi	Ascomycota	Saccharomyces rouxii	FA	H
263	22.0481554699	0.00530471510533334	Eukarya	Fungi	Ascomycota	Saccharomyces rouxii	FA	H
263	24.9719984041	0.00654128417316666	Eukarya	Fungi	Ascomycota	Saccharomyces rouxii	FA	H
263	28.0125027753	0.00734885345485001	Eukarya	Fungi	Ascomycota	Saccharomyces rouxii	FA	H
263	32.0565520982	0.0076845110378	Eukarya	Fungi	Ascomycota	Saccharomyces rouxii	FA	H
263	35.0162590969	0.00700118028515	Eukarya	Fungi	Ascomycota	Saccharomyces rouxii	FA	H
263	40.0566569639	0.0026350376465	Eukarya	Fungi	Ascomycota	Saccharomyces rouxii	FA	H
264	21.9670631627	0.003640458984	Eukarya	Fungi	Ascomycota	Saccharomyces rouxii	FA	H
264	24.9564332231	0.00505908334828334	Eukarya	Fungi	Ascomycota	Saccharomyces rouxii	FA	H
264	27.9830535413	0.00537258150098333	Eukarya	Fungi	Ascomycota	Saccharomyces rouxii	FA	H
264	32.0115598033	0.00423903996556666	Eukarya	Fungi	Ascomycota	Saccharomyces rouxii	FA	H
265	3.91992213211	0.000439948784638674	Bacteria	Bacteria	Firmicutes	Clostridium tagluense	AN	H
265	5.9850168142	0.000518274020056249	Bacteria	Bacteria	Firmicutes	Clostridium tagluense	AN	H
265	15.089216973	0.000885362099894943	Bacteria	Bacteria	Firmicutes	Clostridium tagluense	AN	H
265	19.9842429223	0.000718007652392903	Bacteria	Bacteria	Firmicutes	Clostridium tagluense	AN	H
265	23.9508379175	0.000631463599636927	Bacteria	Bacteria	Firmicutes	Clostridium tagluense	AN	H
265	27.8486203581	0.000519772761719506	Bacteria	Bacteria	Firmicutes	Clostridium tagluense	AN	H
266	30	0.00110023361993642	Bacteria	Bacteria	Firmicutes	Clostridium jejuense	AN	H
267	45	0.000875049618346308	Bacteria	Bacteria	Firmicutes	Caloramator boliviensis	AN	H
267	50	0.00354222974676692	Bacteria	Bacteria	Firmicutes	Caloramator boliviensis	AN	H
267	55	0.00523423822902792	Bacteria	Bacteria	Firmicutes	Caloramator boliviensis	AN	H
267	60	0.00571410167006168	Bacteria	Bacteria	Firmicutes	Caloramator boliviensis	AN	H
268	27	0.00105022300084841	Bacteria	Bacteria	Proteobacteria	Magnetovibrio blakemorei	microA	A
269	45	0.00704417866422709	Bacteria	Bacteria	Proteobacteria	Thiofaba tepidiphila	AN	A
270	5	0.000156666666666666	Eukarya	Protozoa	Amoebozoa	Clydonella rosenfieldi	A	H
270	10	0.000203333333333333	Eukarya	Protozoa	Amoebozoa	Clydonella rosenfieldi	A	H
270	15	0.000436666666666666	Eukarya	Protozoa	Amoebozoa	Clydonella rosenfieldi	A	H
270	20	0.000928333333333334	Eukarya	Protozoa	Amoebozoa	Clydonella rosenfieldi	A	H
271	5	0.000358333333333333	Eukarya	Protozoa	Amoebozoa	Platyamoeba sp.	A	H
271	10	0.000478333333333332	Eukarya	Protozoa	Amoebozoa	Platyamoeba sp.	A	H
271	15	0.00054	Eukarya	Protozoa	Amoebozoa	Platyamoeba sp.	A	H
271	20	0.001035	Eukarya	Protozoa	Amoebozoa	Platyamoeba sp.	A	H
272	5	0.000305000000000001	Eukarya	Protozoa	Amoebozoa	Vannella caledonica	A	H
272	10	0.000413333333333332	Eukarya	Protozoa	Amoebozoa	Vannella caledonica	A	H
272	15	0.000433333333333332	Eukarya	Protozoa	Amoebozoa	Vannella caledonica	A	H
272	20	0.000488333333333333	Eukarya	Protozoa	Amoebozoa	Vannella caledonica	A	H
273	5	0.000213333333333332	Eukarya	Protozoa	Amoebozoa	Vannella sp.	A	H
273	10	0.000284999999999999	Eukarya	Protozoa	Amoebozoa	Vannella sp.	A	H
273	15	0.000526666666666666	Eukarya	Protozoa	Amoebozoa	Vannella sp.	A	H
273	20	0.000755000000000002	Eukarya	Protozoa	Amoebozoa	Vannella sp.	A	H
274	5	0.000163333333333334	Eukarya	Protozoa	Percolozoa	Vahlkampfia baltica	A	H
274	10	0.000183333333333333	Eukarya	Protozoa	Percolozoa	Vahlkampfia baltica	A	H
274	15	0.000491666666666669	Eukarya	Protozoa	Percolozoa	Vahlkampfia baltica	A	H
274	20	0.00073	Eukarya	Protozoa	Percolozoa	Vahlkampfia baltica	A	H
275	5	0.000181666666666666	Eukarya	Protozoa	Percolozoa	Vahlkampfia damariscottae	A	H
275	10	0.000555	Eukarya	Protozoa	Percolozoa	Vahlkampfia damariscottae	A	H
275	15	0.000536666666666667	Eukarya	Protozoa	Percolozoa	Vahlkampfia damariscottae	A	H
275	20	0.000916666666666666	Eukarya	Protozoa	Percolozoa	Vahlkampfia damariscottae	A	H
276	10	0.000111666666666667	Eukarya	Protozoa		Dactylamoeba sp.	A	H
276	15	0.000138333333333334	Eukarya	Protozoa		Dactylamoeba sp.	A	H
276	20	0.000336666666666667	Eukarya	Protozoa		Dactylamoeba sp.	A	H
277	5	0.000179999999999999	Eukarya	Protozoa	Amoebozoa	Paraflabellula reniformis	A	H
277	10	0.000413333333333332	Eukarya	Protozoa	Amoebozoa	Paraflabellula reniformis	A	H
277	15	0.000585000000000002	Eukarya	Protozoa	Amoebozoa	Paraflabellula reniformis	A	H
277	20	0.000665000000000003	Eukarya	Protozoa	Amoebozoa	Paraflabellula reniformis	A	H
278	5	8.83333333333333e-05	Eukarya	Protozoa	Amoebozoa	Rhizamoeba sp.	A	H
278	10	0.000173333333333334	Eukarya	Protozoa	Amoebozoa	Rhizamoeba sp.	A	H
278	15	0.000211666666666668	Eukarya	Protozoa	Amoebozoa	Rhizamoeba sp.	A	H
278	20	0.000383333333333333	Eukarya	Protozoa	Amoebozoa	Rhizamoeba sp.	A	H
279	5	0.000111666666666667	Eukarya	Protozoa		Stereomyxa ramosa	A	H
279	10	0.000133333333333333	Eukarya	Protozoa		Stereomyxa ramosa	A	H
279	15	0.000265	Eukarya	Protozoa		Stereomyxa ramosa	A	H
279	20	0.000253333333333332	Eukarya	Protozoa		Stereomyxa ramosa	A	H
280	37.0263157895	0.00255069878085	Bacteria	Bacteria	Proteobacteria	Sulfurivirga caldicuralii	microA	A
280	45.1578947368	0.00405315194766667	Bacteria	Bacteria	Proteobacteria	Sulfurivirga caldicuralii	microA	A
280	50.0526315789	0.00819186738031666	Bacteria	Bacteria	Proteobacteria	Sulfurivirga caldicuralii	microA	A
280	54.8684210526	0.00809351769253333	Bacteria	Bacteria	Proteobacteria	Sulfurivirga caldicuralii	microA	A
280	59.9210526316	0.00514139161463333	Bacteria	Bacteria	Proteobacteria	Sulfurivirga caldicuralii	microA	A
281	37.1052631579	0.00418889384478333	Bacteria	Bacteria	Proteobacteria	Sulfurivirga caldicuralii	microA	A
281	45	0.00515529289324999	Bacteria	Bacteria	Proteobacteria	Sulfurivirga caldicuralii	microA	A
281	50.0526315789	0.00932181088313334	Bacteria	Bacteria	Proteobacteria	Sulfurivirga caldicuralii	microA	A
281	55.1052631579	0.0087990633363	Bacteria	Bacteria	Proteobacteria	Sulfurivirga caldicuralii	microA	A
281	60.1578947368	0.00553620279511666	Bacteria	Bacteria	Proteobacteria	Sulfurivirga caldicuralii	microA	A
282	19.6	0.000441	Bacteria	Bacteria	Firmicutes	Staphylococcus xylosus	FA	H
282	21.6	0.000484	Bacteria	Bacteria	Firmicutes	Staphylococcus xylosus	FA	H
282	23	0.00059211111111111	Bacteria	Bacteria	Firmicutes	Staphylococcus xylosus	FA	H
282	26.2	0.000784	Bacteria	Bacteria	Firmicutes	Staphylococcus xylosus	FA	H
282	29.2	0.000981777777777776	Bacteria	Bacteria	Firmicutes	Staphylococcus xylosus	FA	H
282	30.8	0.00117877777777778	Bacteria	Bacteria	Firmicutes	Staphylococcus xylosus	FA	H
282	34	0.00127211111111111	Bacteria	Bacteria	Firmicutes	Staphylococcus xylosus	FA	H
282	37.2	0.00149511111111111	Bacteria	Bacteria	Firmicutes	Staphylococcus xylosus	FA	H
282	39.2	0.00141877777777778	Bacteria	Bacteria	Firmicutes	Staphylococcus xylosus	FA	H
282	42.8	0.000484	Bacteria	Bacteria	Firmicutes	Staphylococcus xylosus	FA	H
283	13.8	0.001089	Bacteria	Bacteria	Firmicutes	Staphylococcus xylosus	FA	H
283	16.5	0.00157344444444445	Bacteria	Bacteria	Firmicutes	Staphylococcus xylosus	FA	H
283	18.9	0.00208544444444445	Bacteria	Bacteria	Firmicutes	Staphylococcus xylosus	FA	H
283	21.6	0.002601	Bacteria	Bacteria	Firmicutes	Staphylococcus xylosus	FA	H
283	24.2	0.00340277777777777	Bacteria	Bacteria	Firmicutes	Staphylococcus xylosus	FA	H
283	28.1	0.00466944444444444	Bacteria	Bacteria	Firmicutes	Staphylococcus xylosus	FA	H
283	30.9	0.005929	Bacteria	Bacteria	Firmicutes	Staphylococcus xylosus	FA	H
283	35.6	0.00694444444444444	Bacteria	Bacteria	Firmicutes	Staphylococcus xylosus	FA	H
283	39.2	0.0049	Bacteria	Bacteria	Firmicutes	Staphylococcus xylosus	FA	H
283	41.1	0.00162677777777777	Bacteria	Bacteria	Firmicutes	Staphylococcus xylosus	FA	H
283	43.1	0.00117877777777778	Bacteria	Bacteria	Firmicutes	Staphylococcus xylosus	FA	H
284	8.9	0.000513777777777779	Bacteria	Bacteria	Firmicutes	Staphylococcus xylosus	FA	H
284	10.8	0.000802777777777776	Bacteria	Bacteria	Firmicutes	Staphylococcus xylosus	FA	H
284	12.2	0.001225	Bacteria	Bacteria	Firmicutes	Staphylococcus xylosus	FA	H
284	14.1	0.00165377777777778	Bacteria	Bacteria	Firmicutes	Staphylococcus xylosus	FA	H
284	15.7	0.00208544444444445	Bacteria	Bacteria	Firmicutes	Staphylococcus xylosus	FA	H
284	18.3	0.00317344444444444	Bacteria	Bacteria	Firmicutes	Staphylococcus xylosus	FA	H
284	19.6	0.00380277777777778	Bacteria	Bacteria	Firmicutes	Staphylococcus xylosus	FA	H
284	21.2	0.00444444444444445	Bacteria	Bacteria	Firmicutes	Staphylococcus xylosus	FA	H
284	22.7	0.00513611111111112	Bacteria	Bacteria	Firmicutes	Staphylococcus xylosus	FA	H
284	24	0.005776	Bacteria	Bacteria	Firmicutes	Staphylococcus xylosus	FA	H
284	25.3	0.00645344444444444	Bacteria	Bacteria	Firmicutes	Staphylococcus xylosus	FA	H
284	26.5	0.00728177777777777	Bacteria	Bacteria	Firmicutes	Staphylococcus xylosus	FA	H
284	27.8	0.009025	Bacteria	Bacteria	Firmicutes	Staphylococcus xylosus	FA	H
284	29.6	0.010201	Bacteria	Bacteria	Firmicutes	Staphylococcus xylosus	FA	H
284	31.1	0.010816	Bacteria	Bacteria	Firmicutes	Staphylococcus xylosus	FA	H
284	34.2	0.0121734444444444	Bacteria	Bacteria	Firmicutes	Staphylococcus xylosus	FA	H
284	35.7	0.0124694444444445	Bacteria	Bacteria	Firmicutes	Staphylococcus xylosus	FA	H
284	37.6	0.0133787777777779	Bacteria	Bacteria	Firmicutes	Staphylococcus xylosus	FA	H
284	39.2	0.0126937777777779	Bacteria	Bacteria	Firmicutes	Staphylococcus xylosus	FA	H
284	41.1	0.009604	Bacteria	Bacteria	Firmicutes	Staphylococcus xylosus	FA	H
284	43	0.00321111111111111	Bacteria	Bacteria	Firmicutes	Staphylococcus xylosus	FA	H
285	11.5	0.00127211111111111	Bacteria	Bacteria	Firmicutes	Staphylococcus xylosus	FA	H
285	13.1	0.00173611111111111	Bacteria	Bacteria	Firmicutes	Staphylococcus xylosus	FA	H
285	14.6	0.00224044444444444	Bacteria	Bacteria	Firmicutes	Staphylococcus xylosus	FA	H
285	16.2	0.003025	Bacteria	Bacteria	Firmicutes	Staphylococcus xylosus	FA	H
285	19.2	0.00444444444444445	Bacteria	Bacteria	Firmicutes	Staphylococcus xylosus	FA	H
285	23.2	0.007225	Bacteria	Bacteria	Firmicutes	Staphylococcus xylosus	FA	H
285	24.5	0.00889877777777777	Bacteria	Bacteria	Firmicutes	Staphylococcus xylosus	FA	H
285	25.8	0.0098671111111111	Bacteria	Bacteria	Firmicutes	Staphylococcus xylosus	FA	H
285	27.1	0.0118084444444445	Bacteria	Bacteria	Firmicutes	Staphylococcus xylosus	FA	H
285	28.7	0.0128444444444444	Bacteria	Bacteria	Firmicutes	Staphylococcus xylosus	FA	H
285	30.2	0.0138454444444445	Bacteria	Bacteria	Firmicutes	Staphylococcus xylosus	FA	H
285	31.8	0.015211111111111	Bacteria	Bacteria	Firmicutes	Staphylococcus xylosus	FA	H
285	35	0.0180454444444444	Bacteria	Bacteria	Firmicutes	Staphylococcus xylosus	FA	H
285	36.6	0.0189521111111112	Bacteria	Bacteria	Firmicutes	Staphylococcus xylosus	FA	H
285	38.3	0.0188604444444444	Bacteria	Bacteria	Firmicutes	Staphylococcus xylosus	FA	H
285	40.1	0.0181351111111112	Bacteria	Bacteria	Firmicutes	Staphylococcus xylosus	FA	H
285	42	0.0150471111111112	Bacteria	Bacteria	Firmicutes	Staphylococcus xylosus	FA	H
286	11.8	0.00332544444444445	Bacteria	Bacteria	Firmicutes	Staphylococcus xylosus	FA	H
286	13.4	0.004225	Bacteria	Bacteria	Firmicutes	Staphylococcus xylosus	FA	H
286	14.7	0.005041	Bacteria	Bacteria	Firmicutes	Staphylococcus xylosus	FA	H
286	18.7	0.0102684444444444	Bacteria	Bacteria	Firmicutes	Staphylococcus xylosus	FA	H
286	20.2	0.012395111111111	Bacteria	Bacteria	Firmicutes	Staphylococcus xylosus	FA	H
286	21.7	0.013767111111111	Bacteria	Bacteria	Firmicutes	Staphylococcus xylosus	FA	H
286	23.2	0.015376	Bacteria	Bacteria	Firmicutes	Staphylococcus xylosus	FA	H
286	24.8	0.017424	Bacteria	Bacteria	Firmicutes	Staphylococcus xylosus	FA	H
286	26.2	0.019975111111111	Bacteria	Bacteria	Firmicutes	Staphylococcus xylosus	FA	H
286	27.8	0.0225	Bacteria	Bacteria	Firmicutes	Staphylococcus xylosus	FA	H
286	29.2	0.024025	Bacteria	Bacteria	Firmicutes	Staphylococcus xylosus	FA	H
286	30.6	0.026352111111111	Bacteria	Bacteria	Firmicutes	Staphylococcus xylosus	FA	H
286	33.5	0.0310934444444443	Bacteria	Bacteria	Firmicutes	Staphylococcus xylosus	FA	H
286	35.1	0.0321604444444443	Bacteria	Bacteria	Firmicutes	Staphylococcus xylosus	FA	H
286	36.7	0.0337334444444446	Bacteria	Bacteria	Firmicutes	Staphylococcus xylosus	FA	H
286	38.4	0.034225	Bacteria	Bacteria	Firmicutes	Staphylococcus xylosus	FA	H
286	40.2	0.031329	Bacteria	Bacteria	Firmicutes	Staphylococcus xylosus	FA	H
286	42.1	0.0251751111111112	Bacteria	Bacteria	Firmicutes	Staphylococcus xylosus	FA	H
287	11.4	0.00295211111111111	Bacteria	Bacteria	Firmicutes	Staphylococcus xylosus	FA	H
287	12.8	0.003721	Bacteria	Bacteria	Firmicutes	Staphylococcus xylosus	FA	H
287	14.2	0.00485344444444445	Bacteria	Bacteria	Firmicutes	Staphylococcus xylosus	FA	H
287	18.2	0.0092801111111111	Bacteria	Bacteria	Firmicutes	Staphylococcus xylosus	FA	H
287	19.5	0.010816	Bacteria	Bacteria	Firmicutes	Staphylococcus xylosus	FA	H
287	20.8	0.0128444444444444	Bacteria	Bacteria	Firmicutes	Staphylococcus xylosus	FA	H
287	22	0.014641	Bacteria	Bacteria	Firmicutes	Staphylococcus xylosus	FA	H
287	23.3	0.016129	Bacteria	Bacteria	Firmicutes	Staphylococcus xylosus	FA	H
287	24.5	0.0188604444444444	Bacteria	Bacteria	Firmicutes	Staphylococcus xylosus	FA	H
287	25.8	0.0209284444444445	Bacteria	Bacteria	Firmicutes	Staphylococcus xylosus	FA	H
287	27.3	0.0233071111111112	Bacteria	Bacteria	Firmicutes	Staphylococcus xylosus	FA	H
287	28.6	0.024964	Bacteria	Bacteria	Firmicutes	Staphylococcus xylosus	FA	H
287	31.5	0.0318027777777777	Bacteria	Bacteria	Firmicutes	Staphylococcus xylosus	FA	H
287	33.1	0.0339787777777776	Bacteria	Bacteria	Firmicutes	Staphylococcus xylosus	FA	H
287	34.7	0.0361	Bacteria	Bacteria	Firmicutes	Staphylococcus xylosus	FA	H
287	36.4	0.038025	Bacteria	Bacteria	Firmicutes	Staphylococcus xylosus	FA	H
287	38	0.037636	Bacteria	Bacteria	Firmicutes	Staphylococcus xylosus	FA	H
287	39.7	0.0367361111111112	Bacteria	Bacteria	Firmicutes	Staphylococcus xylosus	FA	H
287	41.6	0.029241	Bacteria	Bacteria	Firmicutes	Staphylococcus xylosus	FA	H
288	85.06	0.00316944099378333	Archaea	Archaea		Archaebacterial str.	U	U
288	90.07	0.00502763975155	Archaea	Archaea		Archaebacterial str.	U	U
288	94.96	0.00902844720496666	Archaea	Archaea		Archaebacterial str.	U	U
288	98.02	0.00283913043478333	Archaea	Archaea		Archaebacterial str.	U	U
288	100.03	0.00219111801241666	Archaea	Archaea		Archaebacterial str.	U	U
289	95.05	0.00353173913043333	Archaea	Archaea		Archaebacterial str.	U	U
289	100	0.00243950310558334	Archaea	Archaea		Archaebacterial str.	U	U
290	85.09	0.00419434782608334	Archaea	Archaea		Archaebacterial str.	U	U
290	90.07	0.00769844720496667	Archaea	Archaea		Archaebacterial str.	U	U
290	94.96	0.00719614906831667	Archaea	Archaea		Archaebacterial str.	U	U
290	98.02	0.00453167701863334	Archaea	Archaea		Archaebacterial str.	U	U
290	99.97	0.00188043478261667	Archaea	Archaea		Archaebacterial str.	U	U
291	30	0.00481352208722184	Bacteria	Bacteria	Firmicutes	Clostridium drakei	AN	A
292	42	0.00372659774494594	Bacteria	Bacteria	Firmicutes	Gracilibacter thermotolerans	AN	H
293	70	0.00320901472481456	Bacteria	Bacteria	Firmicutes	Thermoanaerobacter pentosaceus	AN	H
294	53	0.00330070085980926	Bacteria	Bacteria	Firmicutes	Natranaerobius thermophilus	AN	H
295	30	0.0045	Archaea	Archaea	Euryarchaeota	Methanococus aecolicus	AN	A
296	30	0.00516666666666667	Archaea	Archaea	Euryarchaeota	Methanococus deltae	AN	A
297	30	0.0045	Archaea	Archaea	Euryarchaeota	Methanococus maripaludis	AN	A
298	30	0.00416666666666667	Archaea	Archaea	Euryarchaeota	Methanococus sp.(A1)	AN	A
299	30	0.0045	Archaea	Archaea	Euryarchaeota	Methanococus sp.(A4)	AN	A
300	30	0.0045	Archaea	Archaea	Euryarchaeota	Methanococus sp.(A5)	AN	A
301	30	0.00483333333333333	Archaea	Archaea	Euryarchaeota	Methanococus sp.(C10)	AN	A
302	30	0.004	Archaea	Archaea	Euryarchaeota	Methanococus sp.(C11)	AN	A
303	30	0.00566666666666667	Archaea	Archaea	Euryarchaeota	Methanococus sp.(C12)	AN	A
304	30	0.00516666666666667	Archaea	Archaea	Euryarchaeota	Methanococus sp.(C13)	AN	A
305	30	0.00333333333333334	Archaea	Archaea	Euryarchaeota	Methanococus sp.(C14)	AN	A
306	30	0.0035	Archaea	Archaea	Euryarchaeota	Methanococus sp.(C5)	AN	A
307	30	0.001	Archaea	Archaea	Euryarchaeota	Methanococus sp.(C6)	AN	A
308	30	0.00333333333333334	Archaea	Archaea	Euryarchaeota	Methanococus sp.(C7)	AN	A
309	30	0.00216666666666666	Archaea	Archaea	Euryarchaeota	Methanococus sp.(C8)	AN	A
310	30	0.00383333333333333	Archaea	Archaea	Euryarchaeota	Methanococus sp.(C9)	AN	A
311	30	0.00566666666666667	Archaea	Archaea	Euryarchaeota	Methanococus sp.(D1)	AN	A
312	30	0.00483333333333333	Archaea	Archaea	Euryarchaeota	Methanococus sp.(S1)	AN	A
313	30	0.00500000000000001	Archaea	Archaea	Euryarchaeota	Methanococus sp.(S2)	AN	A
314	30	0.00316666666666667	Archaea	Archaea	Euryarchaeota	Methanococus vannielii	AN	A
315	19.7197012785	0.000680311121659554	Bacteria	Bacteria	Proteobacteria	Acidithiobacillus ferridurans	FA	A
315	22.8939884765	0.00119719554929134	Bacteria	Bacteria	Proteobacteria	Acidithiobacillus ferridurans	FA	A
315	24.9568485868	0.00180082355733785	Bacteria	Bacteria	Proteobacteria	Acidithiobacillus ferridurans	FA	A
315	27.489428522	0.00202167927663166	Bacteria	Bacteria	Proteobacteria	Acidithiobacillus ferridurans	FA	A
315	28.962511437	0.00216462629619296	Bacteria	Bacteria	Proteobacteria	Acidithiobacillus ferridurans	FA	A
315	30.974925196	0.00200278507778643	Bacteria	Bacteria	Proteobacteria	Acidithiobacillus ferridurans	FA	A
315	32.9030144168	0.00204093336498226	Bacteria	Bacteria	Proteobacteria	Acidithiobacillus ferridurans	FA	A
315	34.8278889191	0.000927696984081206	Bacteria	Bacteria	Proteobacteria	Acidithiobacillus ferridurans	FA	A
315	37.7775167536	0.000637791676555829	Bacteria	Bacteria	Proteobacteria	Acidithiobacillus ferridurans	FA	A
316	30	0.00231049060186648	Bacteria	Bacteria	Firmicutes	Clostridium mayombei	AN	A
317	30	0.00330070085980926	Bacteria	Bacteria	Firmicutes	Clostridium acidisoli	AN	H
318	25	0.00105022300084841	Bacteria	Bacteria	Firmicutes	Clostridium akagii	AN	H
319	37	0.00231049060186648	Eukarya	Fungi	Ascomycota	Chaetomium cellulolyticum	A	H
320	58	0.000320901472481457	Bacteria	Bacteria	Firmicutes	Clostridium thermoaceticum	AN	H
321	45	0.000825175214952313	Bacteria	Bacteria	Firmicutes	Clostridium thermocellum	AN	H
322	45	0.00115524530093324	Bacteria	Bacteria	Firmicutes	Clostridium thermocellum	AN	H
323	45	0.000825175214952313	Bacteria	Bacteria	Firmicutes	Clostridium thermocellum	AN	H
324	45	0.00192540883488874	Bacteria	Bacteria	Firmicutes	Clostridium thermocellum	AN	H
325	45	0.00115524530093324	Bacteria	Bacteria	Firmicutes	Clostridium thermocellum	AN	H
326	45	0.000825175214952313	Bacteria	Bacteria	Firmicutes	Clostridium thermocellum	AN	H
327	45	0.000679556059372496	Bacteria	Bacteria	Firmicutes	Clostridium thermocellum	AN	H
328	19.9749349502	9.65839917881667e-05	Archaea	Archaea	Unknown	Strain SF1	AN	H
328	24.9421116708	0.000393449666993335	Archaea	Archaea	Unknown	Strain SF1	AN	H
328	29.9415148839	0.00056248358836	Archaea	Archaea	Unknown	Strain SF1	AN	H
328	37.0676278914	0.000962235325009997	Archaea	Archaea	Unknown	Strain SF1	AN	H
328	40.1427514263	0.000764245303286669	Archaea	Archaea	Unknown	Strain SF1	AN	H
329	32.5	0.000240676104361093	Bacteria	Bacteria	Unknown	Bacterial str.	microA	H
330	42	0.00235764347129233	Bacteria	Bacteria	Firmicutes	Geosporobacter subterraneus	AN	H
331	45	0.0100368324125167	Bacteria	Bacteria	Unknown	Bacillus sp.(LCB41)	A	H
331	50	0.01	Bacteria	Bacteria	Unknown	Bacillus sp.(LCB41)	A	H
331	60	0.00941068139963333	Bacteria	Bacteria	Unknown	Bacillus sp.(LCB41)	A	H
332	60	0.00761700198417522	Bacteria	Bacteria	Deinococcus-Thermus	Thermus sp.	A	H
332	65	0.0133297534723067	Bacteria	Bacteria	Deinococcus-Thermus	Thermus sp.	A	H
332	70	0.0144405662616655	Bacteria	Bacteria	Deinococcus-Thermus	Thermus sp.	A	H
332	75	0.0121604768519289	Bacteria	Bacteria	Deinococcus-Thermus	Thermus sp.	A	H
332	80	0.00537323395782903	Bacteria	Bacteria	Deinococcus-Thermus	Thermus sp.	A	H
333	37	0.00177730046297422	Bacteria	Bacteria	Firmicutes	Clostridium sp.	AN	H
334	50.0198807157	0.00477716831541667	Bacteria	Bacteria	Proteobacteria	Caminibacter hydrogeniphilus	AN	A
334	54.9502982107	0.00555122278378334	Bacteria	Bacteria	Proteobacteria	Caminibacter hydrogeniphilus	AN	A
334	60.0397614314	0.00786754173753333	Bacteria	Bacteria	Proteobacteria	Caminibacter hydrogeniphilus	AN	A
334	64.9701789264	0.00640063235048333	Bacteria	Bacteria	Proteobacteria	Caminibacter hydrogeniphilus	AN	A
334	69.9005964215	0.00363251814415	Bacteria	Bacteria	Proteobacteria	Caminibacter hydrogeniphilus	AN	A
335	74.9721142188	0.000862327020360002	Archaea	Euryarchaeota	Euryarchaeota	Pyrococcus glycovorans	AN	H
335	79.6823445796	0.00127201527377167	Archaea	Euryarchaeota	Euryarchaeota	Pyrococcus glycovorans	AN	H
335	81.0365817969	0.000819850328191668	Archaea	Euryarchaeota	Euryarchaeota	Pyrococcus glycovorans	AN	H
335	84.5474309127	0.00220051005476667	Archaea	Euryarchaeota	Euryarchaeota	Pyrococcus glycovorans	AN	H
335	84.5634850955	0.00202391404323333	Archaea	Euryarchaeota	Euryarchaeota	Pyrococcus glycovorans	AN	H
335	89.485764455	0.00232328553311666	Archaea	Euryarchaeota	Euryarchaeota	Pyrococcus glycovorans	AN	H
335	90.6179188093	0.00209180985826667	Archaea	Euryarchaeota	Euryarchaeota	Pyrococcus glycovorans	AN	H
335	95.0110790585	0.00265593600625	Archaea	Euryarchaeota	Euryarchaeota	Pyrococcus glycovorans	AN	H
335	95.4659475731	0.00320793790153333	Archaea	Euryarchaeota	Euryarchaeota	Pyrococcus glycovorans	AN	H
335	99.4276516577	0.00185141519295	Archaea	Euryarchaeota	Euryarchaeota	Pyrococcus glycovorans	AN	H
335	100.452778126	0.00168613515058334	Archaea	Euryarchaeota	Euryarchaeota	Pyrococcus glycovorans	AN	H
335	103.180316903	0.000572097495714999	Archaea	Euryarchaeota	Euryarchaeota	Pyrococcus glycovorans	AN	H
335	103.583343785	0.000583246233816666	Archaea	Euryarchaeota	Euryarchaeota	Pyrococcus glycovorans	AN	H
336	54.5873553997	0.00197872725861667	Archaea	Crenarchaeota	Crenarchaeota	Desulfurococcus strain	AN	H
336	64.3207991512	0.00826790196941666	Archaea	Crenarchaeota	Crenarchaeota	Desulfurococcus strain	AN	H
336	74.4517481432	0.0155860355580834	Archaea	Crenarchaeota	Crenarchaeota	Desulfurococcus strain	AN	H
336	77.0624466241	0.0169272706883333	Archaea	Crenarchaeota	Crenarchaeota	Desulfurococcus strain	AN	H
336	79.969980073	0.0192972921679999	Archaea	Crenarchaeota	Crenarchaeota	Desulfurococcus strain	AN	H
336	84.695013069	0.0205907369546666	Archaea	Crenarchaeota	Crenarchaeota	Desulfurococcus strain	AN	H
336	90.0445123056	0.0178235552909999	Archaea	Crenarchaeota	Crenarchaeota	Desulfurococcus strain	AN	H
337	54.6898372195	0.00161900571931333	Archaea	Crenarchaeota	Crenarchaeota	Desulfurococcus strain	AN	H
337	64.4256101033	0.00744545948603334	Archaea	Crenarchaeota	Crenarchaeota	Desulfurococcus strain	AN	H
337	74.5594058125	0.0141980452541833	Archaea	Crenarchaeota	Crenarchaeota	Desulfurococcus strain	AN	H
337	79.9834372816	0.0166237933800833	Archaea	Crenarchaeota	Crenarchaeota	Desulfurococcus strain	AN	H
337	84.7017416734	0.0192539875606667	Archaea	Crenarchaeota	Crenarchaeota	Desulfurococcus strain	AN	H
337	89.9327139567	0.0200341606066668	Archaea	Crenarchaeota	Crenarchaeota	Desulfurococcus strain	AN	H
337	92.7768432494	0.0150004744528667	Archaea	Crenarchaeota	Crenarchaeota	Desulfurococcus strain	AN	H
337	94.6266918558	0.00749721798089999	Archaea	Crenarchaeota	Crenarchaeota	Desulfurococcus strain	AN	H
338	44.9553022802	0.00351050905541667	Bacteria	Bacteria	Firmicutes	Caloranaerobacter azorensis	AN	H
338	49.9201550551	0.00975016561213334	Bacteria	Bacteria	Firmicutes	Caloranaerobacter azorensis	AN	H
338	54.9942065014	0.0150520946716168	Bacteria	Bacteria	Firmicutes	Caloranaerobacter azorensis	AN	H
338	59.8372202442	0.0184795050596666	Bacteria	Bacteria	Firmicutes	Caloranaerobacter azorensis	AN	H
338	64.698843407	0.0274277100113334	Bacteria	Bacteria	Firmicutes	Caloranaerobacter azorensis	AN	H
339	30	0.000962704417444371	Bacteria	Bacteria	Firmicutes	Anaeromyxobacter dehalogenans	microA	H
340	3	0.000172424671781081	Bacteria	Bacteria	Proteobacteria	Shewanella oneidensis	FA	H
340	22	0.0154032706791099	Bacteria	Bacteria	Proteobacteria	Shewanella oneidensis	FA	H
341	15	4.80555555555556e-05	Eukarya	Animalia	Arthropoda	Tetranychus evansi	A	H
341	20	0.00011763888888889	Eukarya	Animalia	Arthropoda	Tetranychus evansi	A	H
341	25	0.000187847222222221	Eukarya	Animalia	Arthropoda	Tetranychus evansi	A	H
341	30	0.000257430555555555	Eukarya	Animalia	Arthropoda	Tetranychus evansi	A	H
341	35	0.000245486111111111	Eukarya	Animalia	Arthropoda	Tetranychus evansi	A	H
342	15	4.06944444444445e-05	Eukarya	Animalia	Arthropoda	Tetranychus evansi	A	H
342	20	0.00011125	Eukarya	Animalia	Arthropoda	Tetranychus evansi	A	H
342	25	0.000187777777777778	Eukarya	Animalia	Arthropoda	Tetranychus evansi	A	H
342	30	0.000239305555555556	Eukarya	Animalia	Arthropoda	Tetranychus evansi	A	H
342	35	0.00025236111111111	Eukarya	Animalia	Arthropoda	Tetranychus evansi	A	H
343	15	4.60416666666666e-05	Eukarya	Animalia	Arthropoda	Tetranychus evansi	A	H
343	20	0.000104513888888889	Eukarya	Animalia	Arthropoda	Tetranychus evansi	A	H
343	25	0.000190486111111111	Eukarya	Animalia	Arthropoda	Tetranychus evansi	A	H
343	30	0.000259305555555557	Eukarya	Animalia	Arthropoda	Tetranychus evansi	A	H
343	35	0.000247916666666668	Eukarya	Animalia	Arthropoda	Tetranychus evansi	A	H
344	15	4.50694444444445e-05	Eukarya	Animalia	Arthropoda	Tetranychus evansi	A	H
344	20	0.000121319444444446	Eukarya	Animalia	Arthropoda	Tetranychus evansi	A	H
344	25	0.000188402777777778	Eukarya	Animalia	Arthropoda	Tetranychus evansi	A	H
344	30	0.000260208333333334	Eukarya	Animalia	Arthropoda	Tetranychus evansi	A	H
344	35	0.000270694444444444	Eukarya	Animalia	Arthropoda	Tetranychus evansi	A	H
345	15	4.84722222222222e-05	Eukarya	Animalia	Arthropoda	Tetranychus evansi	A	H
345	20	0.000118125	Eukarya	Animalia	Arthropoda	Tetranychus evansi	A	H
345	25	0.000192569444444444	Eukarya	Animalia	Arthropoda	Tetranychus evansi	A	H
345	30	0.000255694444444444	Eukarya	Animalia	Arthropoda	Tetranychus evansi	A	H
345	35	0.000273472222222222	Eukarya	Animalia	Arthropoda	Tetranychus evansi	A	H
346	15	4.75e-05	Eukarya	Animalia	Arthropoda	Tetranychus evansi	A	H
346	20	0.00011763888888889	Eukarya	Animalia	Arthropoda	Tetranychus evansi	A	H
346	25	0.000184930555555556	Eukarya	Animalia	Arthropoda	Tetranychus evansi	A	H
346	30	0.000259722222222221	Eukarya	Animalia	Arthropoda	Tetranychus evansi	A	H
346	35	0.000276666666666667	Eukarya	Animalia	Arthropoda	Tetranychus evansi	A	H
347	15	4.63888888888889e-05	Eukarya	Animalia	Arthropoda	Tetranychus evansi	A	H
347	20	0.00010875	Eukarya	Animalia	Arthropoda	Tetranychus evansi	A	H
347	25	0.000183888888888889	Eukarya	Animalia	Arthropoda	Tetranychus evansi	A	H
347	30	0.000248125000000001	Eukarya	Animalia	Arthropoda	Tetranychus evansi	A	H
347	35	0.000250069444444446	Eukarya	Animalia	Arthropoda	Tetranychus evansi	A	H
348	30	0.000385081766977747	Bacteria	Bacteria	Unknown	Bacterial str.	AN	H
349	28	0.00183372269989404	Bacteria	Bacteria	Spirochaetes	Spirochaeta perfilievii	AN	H
350	37	0.00231049060186648	Bacteria	Bacteria	Spirochaetes	Spirochaeta americana	AN	H
351	50	0.00330070085980926	Bacteria	Bacteria	Spirochaetes	Exilispira thermophila	AN	H
352	37	0.00608023842596443	Bacteria	Bacteria	Spirochaetes	Spirochaeta cellobiosiphila	FA	H
353	30	0.000449511790246396	Bacteria	Bacteria	Spirochaetes	Spirochaeta coccoides	FA	H
354	30	0.000408213887255563	Bacteria	Bacteria	Spirochaetes	Spirochaeta coccoides	FA	H
355	30	0.000396991512348195	Bacteria	Bacteria	Spirochaetes	Spirochaeta coccoides	FA	H
356	30	0.000385081766977747	Bacteria	Bacteria	Spirochaetes	Spirochaeta coccoides	FA	H
357	30	0.000401126840601819	Bacteria	Bacteria	Spirochaetes	Spirochaeta coccoides	FA	H
358	30	0.000511170487138604	Bacteria	Bacteria	Spirochaetes	Spirochaeta coccoides	FA	H
359	30	0.00046395393611777	Bacteria	Bacteria	Spirochaetes	Spirochaeta coccoides	FA	H
360	30	0.000539834252772542	Bacteria	Bacteria	Spirochaetes	Spirochaeta coccoides	FA	H
361	30	0.000458430674973507	Bacteria	Bacteria	Spirochaetes	Spirochaeta coccoides	FA	H
362	30	0.0019754601227	Bacteria	Bacteria		Alkalithermophilic Bacteria	A	H
362	33.9705882353	0.0022044989775	Bacteria	Bacteria		Alkalithermophilic Bacteria	A	H
362	37.9901960784	0.00229038854805	Bacteria	Bacteria		Alkalithermophilic Bacteria	A	H
362	40.0980392157	0.0023190184049	Bacteria	Bacteria		Alkalithermophilic Bacteria	A	H
362	45.9803921569	0.00221881390593334	Bacteria	Bacteria		Alkalithermophilic Bacteria	A	H
362	51.9117647059	0.00177505112475	Bacteria	Bacteria		Alkalithermophilic Bacteria	A	H
362	57.9901960784	0.001030674846625	Bacteria	Bacteria		Alkalithermophilic Bacteria	A	H
363	30.0980392157	0.00115950920245334	Bacteria	Bacteria		Alkalithermophilic Bacteria	A	H
363	33.9705882353	0.00194683026585	Bacteria	Bacteria		Alkalithermophilic Bacteria	A	H
363	38.0392156863	0.00213292433538334	Bacteria	Bacteria		Alkalithermophilic Bacteria	A	H
363	40.0980392157	0.00230470347648333	Bacteria	Bacteria		Alkalithermophilic Bacteria	A	H
363	45.931372549	0.00253374233128334	Bacteria	Bacteria		Alkalithermophilic Bacteria	A	H
363	51.9117647059	0.00234764826176667	Bacteria	Bacteria		Alkalithermophilic Bacteria	A	H
363	57.8921568627	0.00125971370143167	Bacteria	Bacteria		Alkalithermophilic Bacteria	A	H
364	30.0490196078	0.0021472392638	Bacteria	Bacteria		Alkalithermophilic Bacteria	A	H
364	34.0196078431	0.0022617586912	Bacteria	Bacteria		Alkalithermophilic Bacteria	A	H
364	38.0882352941	0.00257668711656667	Bacteria	Bacteria		Alkalithermophilic Bacteria	A	H
364	40	0.00256237218813333	Bacteria	Bacteria		Alkalithermophilic Bacteria	A	H
364	45.9803921569	0.00217586912065	Bacteria	Bacteria		Alkalithermophilic Bacteria	A	H
364	51.9117647059	0.00163190184049	Bacteria	Bacteria		Alkalithermophilic Bacteria	A	H
364	58.0392156863	0.000858895705521665	Bacteria	Bacteria		Alkalithermophilic Bacteria	A	H
365	30	0.001588957055215	Bacteria	Bacteria		Alkalithermophilic Bacteria	A	H
365	34.068627451	0.00201840490798333	Bacteria	Bacteria		Alkalithermophilic Bacteria	A	H
365	38.0882352941	0.00219018404908334	Bacteria	Bacteria		Alkalithermophilic Bacteria	A	H
365	40	0.00224744376278333	Bacteria	Bacteria		Alkalithermophilic Bacteria	A	H
365	46.0294117647	0.00201840490798333	Bacteria	Bacteria		Alkalithermophilic Bacteria	A	H
365	51.9607843137	0.00128834355828166	Bacteria	Bacteria		Alkalithermophilic Bacteria	A	H
365	57.9901960784	0.000658486707566667	Bacteria	Bacteria		Alkalithermophilic Bacteria	A	H
366	29.9594813614	0.00165778290099	Bacteria	Bacteria		Alkalithermophilic Bacteria	A	H
366	35.0243111831	0.00252761189933333	Bacteria	Bacteria		Alkalithermophilic Bacteria	A	H
366	40.0081037277	0.00311229368718333	Bacteria	Bacteria		Alkalithermophilic Bacteria	A	H
366	44.9918962723	0.00334046923616666	Bacteria	Bacteria		Alkalithermophilic Bacteria	A	H
366	50.0162074554	0.00314080840823334	Bacteria	Bacteria		Alkalithermophilic Bacteria	A	H
366	55	0.00254901960785	Bacteria	Bacteria		Alkalithermophilic Bacteria	A	H
367	29.9189627229	0.000677419634421669	Bacteria	Bacteria		Alkalithermophilic Bacteria	A	H
367	34.9837925446	0.00101248927447833	Bacteria	Bacteria		Alkalithermophilic Bacteria	A	H
367	40.0891410049	0.00132970471229667	Bacteria	Bacteria		Alkalithermophilic Bacteria	A	H
367	45.0324149109	0.00137965603214833	Bacteria	Bacteria		Alkalithermophilic Bacteria	A	H
367	50.056726094	0.00135824832364	Bacteria	Bacteria		Alkalithermophilic Bacteria	A	H
367	55.0405186386	0.00105166451434	Bacteria	Bacteria		Alkalithermophilic Bacteria	A	H
368	34.9837925446	0.000780760219220002	Bacteria	Bacteria		Alkalithermophilic Bacteria	A	H
368	39.9675850891	0.00113371295180834	Bacteria	Bacteria		Alkalithermophilic Bacteria	A	H
368	45.0729335494	0.00157570557322667	Bacteria	Bacteria		Alkalithermophilic Bacteria	A	H
368	50.0972447326	0.00192862941551666	Bacteria	Bacteria		Alkalithermophilic Bacteria	A	H
368	55.0810372771	0.001479443110675	Bacteria	Bacteria		Alkalithermophilic Bacteria	A	H
369	29.9594813614	0.00117649947853	Bacteria	Bacteria		Alkalithermophilic Bacteria	A	H
369	34.9837925446	0.00145812207305167	Bacteria	Bacteria		Alkalithermophilic Bacteria	A	H
369	40.0486223663	0.001597113281735	Bacteria	Bacteria		Alkalithermophilic Bacteria	A	H
369	45.113452188	0.00152220074710334	Bacteria	Bacteria		Alkalithermophilic Bacteria	A	H
369	50.0972447326	0.00121561693780167	Bacteria	Bacteria		Alkalithermophilic Bacteria	A	H
369	55.1620745543	0.000695071604596664	Bacteria	Bacteria		Alkalithermophilic Bacteria	A	H
370	5	0.00141666666666666	Bacteria	Bacteria	Proteobacteria	Pseudoalteromonas antarctica	A	H
370	7.5	0.00177833333333334	Bacteria	Bacteria	Proteobacteria	Pseudoalteromonas antarctica	A	H
370	10	0.00259833333333333	Bacteria	Bacteria	Proteobacteria	Pseudoalteromonas antarctica	A	H
370	12.5	0.00301	Bacteria	Bacteria	Proteobacteria	Pseudoalteromonas antarctica	A	H
370	15	0.00321166666666667	Bacteria	Bacteria	Proteobacteria	Pseudoalteromonas antarctica	A	H
370	17.5	0.003535	Bacteria	Bacteria	Proteobacteria	Pseudoalteromonas antarctica	A	H
370	20	0.00335833333333334	Bacteria	Bacteria	Proteobacteria	Pseudoalteromonas antarctica	A	H
370	22.5	0.00259	Bacteria	Bacteria	Proteobacteria	Pseudoalteromonas antarctica	A	H
370	25	0.00222833333333333	Bacteria	Bacteria	Proteobacteria	Pseudoalteromonas antarctica	A	H
370	27.5	0.000956666666666667	Bacteria	Bacteria	Proteobacteria	Pseudoalteromonas antarctica	A	H
370	30	8.33333333333334e-06	Bacteria	Bacteria	Proteobacteria	Pseudoalteromonas antarctica	A	H
371	50	0.00288811325233311	Bacteria	Bacteria	Spirochaetes	Spirochaeta caldaria	AN	H
372	31.5	0.000320901472481457	Bacteria	Bacteria	Firmicutes	Acetonema longum	AN	H
373	30	0.00128360588992583	Bacteria	Bacteria	Firmicutes	Clostridium grantii	AN	H
374	23.0300187617	0.000627340823969999	Bacteria	Bacteria	Proteobacteria	Heliobacterium mobilis	AN	H
374	30.009380863	0.00205056179775	Bacteria	Bacteria	Proteobacteria	Heliobacterium mobilis	AN	H
[truncated: 8,957 more rows]
